# Supplementary material for: Identification of Methylation Immune Subtypes and Establishment of a Prognostic Signature for Gliomas Using Immune-Related Genes
Source: Front Immunol. 2021 Nov 4;12:737650. doi: 10.3389/fimmu.2021.737650 (PMC8600480; doi:10.3389/fimmu.2021.737650)
Supplement: Supplementary file 4 [file Table_2.csv]

pairwise comparison adjusted p-values of pan-cancer analysis
PAAD	Cluster1	Cluster2	Cluster3	Cluster4
Cluster2	-
Cluster3	-	**
Cluster4	-	-	-
Cluster5	**	**	***	**
LAML	Cluster1	Cluster2	Cluster3	Cluster4	Cluster5
Cluster2	*
Cluster3	-	+
Cluster4	-	-	-
Cluster5	-	*	-	-
Cluster6	-	-	-	-	-
THCA	Cluster1	Cluster2
Cluster2	*
Cluster3	-	*
KIRC	Cluster1	Cluster2	Cluster3	Cluster4
Cluster2	***
Cluster3	-	*
Cluster4	-	+	-
Cluster5	****	*	***	***
KIRP	Cluster1	Cluster2	Cluster3
Cluster2	*
Cluster3	-	***
Cluster4	****	****	***
SKCM	Cluster1	Cluster2
Cluster2	-
Cluster3	-	-
Note: -, not significant; +, p<0.1 * p<0.05; ** p<0.01; *** p <0.001; **** p <0.0001
