# Supplementary material for: Identification of Methylation Immune Subtypes and Establishment of a Prognostic Signature for Gliomas Using Immune-Related Genes
Source: Front Immunol. 2021 Nov 4;12:737650. doi: 10.3389/fimmu.2021.737650 (PMC8600480; doi:10.3389/fimmu.2021.737650)
Supplement: Supplementary file 5 [file Table_3.csv]

gene	HR	z	pvalue	lower	upper
cg00001583	0.299807408	-4.594238052	4.34E-06	0.179331362	0.501220093
cg00012362	0.032061266	-13.90370963	6.01E-44	0.019741187	0.052070058
cg00014104	0.082094437	-9.976951928	1.92E-23	0.050237909	0.134151614
cg00017271	26.21213317	11.01667254	3.18E-28	14.66014224	46.86693443
cg00017461	0.02848882	-13.30411974	2.19E-40	0.01686619	0.048120701
cg00019137	0.064822496	-7.542992809	4.59E-14	0.031839461	0.131973212
cg00020799	0.064295627	-10.08127891	6.69E-24	0.037711394	0.109620121
cg00025591	0.036113324	-9.195750612	3.72E-20	0.017793098	0.07329652
cg00025823	0.039092115	-11.36757696	6.06E-30	0.022353285	0.068365499
cg00026703	0.259741825	-4.870272996	1.11E-06	0.150984919	0.446838106
cg00031162	0.023712191	-10.76641925	4.96E-27	0.011998991	0.046859606
cg00039385	0.153110066	-6.903024372	5.09E-12	0.08986762	0.260858052
cg00049047	0.129274079	-9.986997914	1.74E-23	0.086525513	0.193142888
cg00051068	0.029560922	-8.315492366	9.14E-17	0.012890381	0.067790713
cg00051371	0.032367386	-10.96034535	5.93E-28	0.017525899	0.059777114
cg00064261	0.028228052	-13.77804707	3.45E-43	0.016993629	0.04688951
cg00065048	0.052939907	-10.88053415	1.43E-27	0.031181139	0.089882339
cg00068038	0.048628368	-15.61943674	5.37E-55	0.033274956	0.071066003
cg00074348	0.121462668	-8.918152211	4.74E-19	0.076423793	0.193044327
cg00078194	0.055214077	-9.121912928	7.38E-20	0.029632107	0.102881455
cg00078348	0.055008377	-13.95024455	3.14E-44	0.036598491	0.082678861
cg00086243	0.093178044	-7.763023982	8.29E-15	0.051178997	0.169642792
cg00088885	0.005301222	-13.15248125	1.65E-39	0.002428095	0.011574073
cg00113675	0.053837601	-13.77229109	3.74E-43	0.035522524	0.08159576
cg00128482	0.093233306	-11.1369599	8.29E-29	0.061408521	0.141551192
cg00134295	0.045050858	-14.75567025	2.83E-49	0.029845395	0.068003113
cg00146951	0.007925663	-9.744044958	1.96E-22	0.002995281	0.020971701
cg00147509	0.03720462	-14.09169024	4.27E-45	0.023538901	0.058804094
cg00151922	0.019111461	-12.96491588	1.93E-38	0.010506775	0.034763087
cg00155063	0.059552576	-12.18336957	3.81E-34	0.037828251	0.093752929
cg00170003	0.064712489	-13.25486546	4.23E-40	0.043168988	0.097007282
cg00187503	0.050937798	-10.94700747	6.87E-28	0.029891468	0.086802671
cg00187635	0.038815311	-8.214273013	2.13E-16	0.017878562	0.084270106
cg00201760	0.032506172	-12.7093238	5.25E-37	0.019164132	0.05513692
cg00206168	0.054026701	-10.03907259	1.03E-23	0.030561247	0.095509336
cg00207731	0.059711553	-10.19811218	2.02E-24	0.034740044	0.102632844
cg00220225	0.026552531	-12.64536797	1.19E-36	0.015130414	0.046597329
cg00239353	0.023634509	-13.89794558	6.52E-44	0.013937191	0.040079095
cg00244267	0.071015576	-8.754833723	2.04E-18	0.039282906	0.128381847
cg00249032	0.053110758	-9.699578189	3.03E-22	0.029348374	0.096112739
cg00255919	0.011616593	-12.97578147	1.68E-38	0.005926702	0.022769028
cg00264799	0.062334248	-11.52075163	1.04E-30	0.038875861	0.099947845
cg00270764	0.025791587	-11.80907392	3.50E-32	0.014054956	0.047328928
cg00273359	0.043269606	-11.10619733	1.17E-28	0.024860141	0.075311671
cg00276098	0.017746584	-10.68067416	1.25E-26	0.008468713	0.037188793
cg00276389	0.02051985	-12.43627908	1.66E-35	0.01112172	0.037859633
cg00294382	0.021934546	-15.12810342	1.06E-51	0.013372386	0.035978943
cg00299047	0.015793629	-11.08510628	1.48E-28	0.007584981	0.032885872
cg00303210	0.083375595	-9.127013505	7.04E-20	0.04890344	0.142147257
cg00310412	0.014711588	-9.963796972	2.20E-23	0.006415382	0.033736231
cg00318756	0.101492269	-8.148886515	3.67E-16	0.058541113	0.175956352
cg00319686	0.028773849	-8.980015666	2.71E-19	0.013263597	0.062421561
cg00323305	0.081342166	-12.33412384	5.93E-35	0.054595716	0.121191706
cg00323501	0.028506559	-8.106730473	5.20E-16	0.012061376	0.067374064
cg00353773	0.132233188	-8.565569637	1.08E-17	0.083231282	0.210084664
cg00361609	0.090830811	-8.716927981	2.86E-18	0.052965903	0.155765045
cg00366917	0.027899978	-10.40935115	2.25E-25	0.014220947	0.054736775
cg00371829	0.098315478	-9.343870284	9.29E-21	0.060438675	0.159929601
cg00382999	0.120396901	-6.961062075	3.38E-12	0.066336474	0.218513479
cg00383136	0.107643519	-8.436600166	3.27E-17	0.06413608	0.180664727
cg00397324	0.069630425	-10.91146612	1.02E-27	0.043145716	0.112372594
cg00403478	0.102055898	-8.993841747	2.39E-19	0.062064212	0.167816621
cg00406976	0.024384414	-10.62210888	2.35E-26	0.012288715	0.048385828
cg00414292	0.048935029	-8.711487376	3.00E-18	0.02482004	0.096479986
cg00417094	0.008008423	-15.79502851	3.37E-56	0.004399503	0.014577747
cg00421221	0.096580322	-9.649498093	4.94E-22	0.060076367	0.155265027
cg00438616	0.080926711	-9.403711079	5.27E-21	0.04791941	0.136669723
cg00457403	0.154066278	-8.200158674	2.40E-16	0.098527445	0.24091174
cg00462311	0.026585472	-7.248639409	4.21E-13	0.009969721	0.070893388
cg00463746	0.116641755	-8.86574159	7.60E-19	0.072537394	0.187562559
cg00471000	0.019895941	-12.83189496	1.09E-37	0.010937425	0.03619211
cg00481951	0.063167836	-11.68401886	1.54E-31	0.039744982	0.100394448
cg00489401	0.247065021	-5.877147608	4.17E-09	0.154996006	0.393823854
cg00495658	0.044243773	-11.68151199	1.58E-31	0.026220961	0.074654451
cg00496504	0.0436314	-9.790932071	1.23E-22	0.023308377	0.08167446
cg00502926	0.032489554	-12.8933284	4.91E-38	0.01929782	0.054698983
cg00510447	0.040399374	-14.92654691	2.21E-50	0.026508278	0.061569803
cg00513316	0.056600462	-9.77208265	1.48E-22	0.031818227	0.100684817
cg00516030	0.061555497	-9.602913902	7.77E-22	0.034846169	0.108737326
cg00523742	0.024998934	-10.88115715	1.42E-27	0.012863162	0.048584219
cg00528572	0.155605253	-8.251209381	1.57E-16	0.100023136	0.242073942
cg00528640	0.011268666	-9.539360987	1.44E-21	0.004483414	0.028322799
cg00531628	0.064387918	-8.723829972	2.69E-18	0.034768107	0.11924158
cg00533183	0.033550484	-11.88121344	1.48E-32	0.019164311	0.058735998
cg00539261	0.006903271	-13.53050018	1.03E-41	0.003357613	0.014193162
cg00540544	0.044925755	-9.068197218	1.21E-19	0.022974767	0.087849574
cg00541683	0.033532744	-11.10631788	1.17E-28	0.018418504	0.061049739
cg00545462	0.037547967	-12.39197236	2.89E-35	0.022342785	0.063100899
cg00563926	0.054725401	-12.26350915	1.42E-34	0.034397374	0.087066808
cg00569500	0.079766535	-10.00372177	1.47E-23	0.048602837	0.130912113
cg00570518	0.063487521	-8.400817854	4.43E-17	0.033369369	0.12078938
cg00576550	0.019725372	-13.33451482	1.46E-40	0.011076963	0.035126079
cg00586700	0.007119599	-13.78512117	3.13E-43	0.003524669	0.01438112
cg00591844	0.120341385	-8.103497934	5.34E-16	0.072110463	0.200831453
cg00600844	0.02371581	-10.91652701	9.61E-28	0.012114087	0.046428564
cg00604356	0.039736286	-15.92755648	4.08E-57	0.026718396	0.059096825
cg00612299	0.005775842	-13.38083966	7.83E-41	0.002714857	0.012288068
cg00618323	0.01849093	-11.82404891	2.93E-32	0.009543077	0.035828538
cg00651216	0.012063719	-12.94476937	2.52E-38	0.006180147	0.02354852
cg00658151	0.016323869	-12.55270377	3.84E-36	0.008585695	0.031036357
cg00658740	0.021516019	-12.00246049	3.45E-33	0.011494953	0.040273246
cg00661777	0.061577895	-11.95208951	6.33E-33	0.038985994	0.097261522
cg00668890	0.051259311	-14.79086778	1.68E-49	0.034578207	0.075987656
cg00670742	0.058422122	-12.11336465	8.97E-34	0.036898383	0.092501188
cg00674304	0.042396593	-12.66314924	9.46E-37	0.025994016	0.069149417
cg00706302	0.098777066	-10.44177064	1.60E-25	0.063965953	0.152532844
cg00732815	0.012259395	-16.09618096	2.71E-58	0.007173151	0.020952126
cg00734592	0.018949168	-12.67566089	8.07E-37	0.010262753	0.034987781
cg00785738	0.045818656	-10.22174115	1.58E-24	0.025369062	0.08275234
cg00789671	0.139188092	-7.200875171	5.98E-13	0.081377465	0.238067444
cg00814573	0.033789473	-12.30524657	8.49E-35	0.019699155	0.057958247
cg00831929	0.028761289	-14.17510784	1.31E-45	0.017608033	0.046979226
cg00836482	0.069330281	-8.43617825	3.28E-17	0.037293782	0.128887115
cg00839584	0.069525414	-7.50960545	5.93E-14	0.034669669	0.139423979
cg00840332	0.210232717	-5.894408225	3.76E-09	0.125166969	0.353110693
cg00850538	0.1927642	-6.411422472	1.44E-10	0.116535923	0.318854784
cg00857921	0.019029037	-13.43492608	3.77E-41	0.010675993	0.033917619
cg00862588	0.015501048	-13.38222639	7.68E-41	0.008420171	0.028536533
cg00864860	0.016641979	-12.41295548	2.22E-35	0.008716441	0.031773915
cg00868523	0.1323293	-7.383718991	1.54E-13	0.077357934	0.226363899
cg00868860	0.098954063	-11.40328949	4.03E-30	0.066492354	0.147263648
cg00883329	0.098315668	-9.491888129	2.27E-21	0.060899132	0.158720992
cg00896540	0.073080767	-9.370551328	7.22E-21	0.042281831	0.126314265
cg00913949	0.09679715	-9.245016302	2.35E-20	0.059001517	0.15880419
cg00916536	6.568690979	8.1863165	2.69E-16	4.185606917	10.30858894
cg00920938	0.015330675	-14.73612877	3.78E-49	0.008794956	0.026723225
cg00922200	0.059895195	-9.718372261	2.52E-22	0.033948539	0.105672716
cg00934017	0.040245104	-12.52523833	5.43E-36	0.024343158	0.066534851
cg00938547	0.085251137	-10.85109312	1.97E-27	0.054646123	0.132996745
cg00940891	0.040748329	-13.56512621	6.45E-42	0.025662019	0.064703649
cg00964103	0.121725694	-5.998105114	2.00E-09	0.061167149	0.242240237
cg00973286	0.016296162	-13.41781402	4.76E-41	0.00893144	0.029733718
cg00980978	0.096299153	-9.550273209	1.29E-21	0.059571072	0.155671648
cg00992687	0.079693898	-9.920324504	3.40E-23	0.048348056	0.131362415
cg01003803	0.038136587	-12.22395753	2.32E-34	0.022587966	0.064388237
cg01008154	0.022729471	-10.38159318	3.01E-25	0.01112567	0.046435751
cg01009664	0.076880115	-11.08656529	1.46E-28	0.048847246	0.121000721
cg01010188	0.057588514	-12.03997127	2.19E-33	0.036185394	0.091651258
cg01015652	0.017578047	-11.68056335	1.60E-31	0.008922404	0.034630548
cg01020263	0.014789502	-12.13352325	7.02E-34	0.007487567	0.029212341
cg01028140	0.05729254	-11.62425678	3.10E-31	0.035375387	0.092788671
cg01040850	0.017207494	-12.7629632	2.64E-37	0.009221104	0.032110891
cg01043865	0.085338136	-10.52846251	6.39E-26	0.053971718	0.134933586
cg01049530	14.55143036	11.44753952	2.42E-30	9.200289213	23.01494231
cg01059818	0.076365263	-9.845217559	7.19E-23	0.045762026	0.127434335
cg01062020	0.060099241	-12.64173233	1.24E-36	0.03886385	0.092937751
cg01062029	0.036705885	-8.437204351	3.25E-17	0.017034272	0.079094783
cg01062395	0.04158429	-8.135745526	4.09E-16	0.019329414	0.089462267
cg01069738	0.015589733	-12.77822724	2.17E-37	0.008234755	0.029513904
cg01076217	0.054753202	-10.02215095	1.22E-23	0.031023361	0.096634055
cg01078147	0.054729362	-9.659543152	4.48E-22	0.030352868	0.098682705
cg01090482	0.003082404	-15.2051783	3.27E-52	0.001462867	0.00649493
cg01093088	0.116348452	-8.367435646	5.89E-17	0.070295426	0.192572446
cg01107142	0.090824571	-9.574495402	1.02E-21	0.055582815	0.14841103
cg01113435	0.013526136	-15.50626687	3.15E-54	0.007851588	0.023301828
cg01120898	0.03814574	-8.575390201	9.88E-18	0.018081142	0.080475974
cg01130922	0.02135658	-11.09365027	1.35E-28	0.010824373	0.042136717
cg01132696	0.135060803	-8.532022632	1.44E-17	0.085269904	0.21392566
cg01134794	0.036488899	-11.55730475	6.78E-31	0.020812416	0.06397334
cg01141721	0.00957581	-14.75612515	2.81E-49	0.005164493	0.017755111
cg01142811	0.029382384	-10.70254682	9.90E-27	0.015400927	0.056056657
cg01154283	0.030442239	-9.154258486	5.47E-20	0.014413942	0.064293997
cg01154445	0.12618661	-9.618262176	6.70E-22	0.082760291	0.192399765
cg01154966	0.131493329	-8.966367143	3.06E-19	0.08439259	0.20488168
cg01160882	0.063528226	-12.98550482	1.48E-38	0.041907601	0.096303185
cg01164344	0.048378123	-10.05844726	8.43E-24	0.026812851	0.087288098
cg01167274	0.023932005	-11.74541526	7.46E-32	0.01283744	0.044614882
cg01167755	0.03742808	-13.2147854	7.21E-40	0.022992169	0.060927754
cg01174140	0.011278085	-14.2872639	2.63E-46	0.006095874	0.020865787
cg01186777	10.43040709	10.42076018	1.99E-25	6.710833748	16.21160592
cg01189606	0.027945601	-12.39938686	2.63E-35	0.015875343	0.049193056
cg01195803	0.029130236	-11.06626327	1.83E-28	0.015572612	0.054491222
cg01201932	0.11281811	-9.742549148	1.99E-22	0.072734504	0.174991583
cg01202296	0.050865829	-12.70106051	5.83E-37	0.032122423	0.080545997
cg01220257	0.055741139	-8.088024052	6.06E-16	0.02769094	0.112205458
cg01220680	0.032722937	-12.05251631	1.88E-33	0.01876461	0.057064366
cg01243823	0.013087582	-14.82143756	1.06E-49	0.007376253	0.023221112
cg01251360	0.054126427	-11.58781321	4.75E-31	0.033050503	0.088642222
cg01253160	0.048113284	-12.22660991	2.24E-34	0.029582028	0.078253192
cg01253676	0.034677917	-10.63764456	1.99E-26	0.018666409	0.064423633
cg01254505	0.009232308	-14.23764347	5.35E-46	0.004844104	0.017595723
cg01254707	0.076288545	-10.55478357	4.83E-26	0.047308406	0.123021312
cg01256165	0.04606568	-12.55830881	3.58E-36	0.02849522	0.074470276
cg01257799	0.021247489	-11.93686051	7.60E-33	0.011289147	0.039990249
cg01277438	0.07039804	-8.10352978	5.34E-16	0.037053161	0.133750638
cg01278596	0.02323076	-12.92535661	3.24E-38	0.013131005	0.041098774
cg01279378	0.001954107	-14.44290906	2.78E-47	0.000838144	0.004555941
cg01285706	0.035411488	-15.05602095	3.15E-51	0.022923163	0.054703336
cg01308409	0.061549814	-9.419768379	4.52E-21	0.034458953	0.109938905
cg01310029	0.025651662	-13.76358716	4.22E-43	0.015225451	0.043217618
cg01323148	0.083390759	-13.46694454	2.45E-41	0.058089634	0.11971187
cg01329005	0.046342046	-13.03770223	7.47E-39	0.029203212	0.073539351
cg01346501	0.017068057	-10.70203123	9.96E-27	0.008098923	0.035970038
cg01351032	0.015038553	-14.72921108	4.19E-49	0.008603067	0.026288076
cg01351425	0.09934583	-6.876532892	6.13E-12	0.051441676	0.191859884
cg01357846	0.069987283	-12.77052319	2.40E-37	0.046532644	0.105264163
cg01362541	0.045548453	-11.52082205	1.04E-30	0.026930741	0.077036929
cg01374870	0.043919661	-11.36477768	6.26E-30	0.025619616	0.075291396
cg01389728	0.049184197	-12.52880963	5.19E-36	0.030702891	0.078790145
cg01394255	0.022142299	-13.20479363	8.23E-40	0.012577869	0.038979688
cg01396157	0.053224086	-8.762463947	1.91E-18	0.027616432	0.102576728
cg01397939	0.036354362	-12.57556226	2.88E-36	0.02168763	0.06093979
cg01405004	0.034219564	-13.89466432	6.82E-44	0.021257935	0.055084307
cg01406312	0.009128751	-13.16927282	1.32E-39	0.004537977	0.018363709
cg01407244	0.048649327	-8.297031658	1.07E-16	0.023819461	0.099362325
cg01412469	0.024891835	-13.6740072	1.45E-42	0.014660734	0.042262786
cg01414687	0.025918017	-8.432097212	3.40E-17	0.011088122	0.060582272
cg01422262	0.055370856	-14.76514166	2.46E-49	0.037710393	0.081302034
cg01428115	0.029709946	-13.84194395	1.42E-43	0.01805805	0.048880187
cg01436254	0.026424851	-11.61988154	3.27E-31	0.014316873	0.048772715
cg01454215	0.155866805	-8.318501778	8.91E-17	0.100589873	0.241519946
cg01456571	0.211762428	-5.077085149	3.83E-07	0.116305116	0.385566237
cg01458062	0.031439953	-12.55864473	3.56E-36	0.018322786	0.053947617
cg01461514	0.057900084	-12.38098034	3.31E-35	0.036881267	0.090897628
cg01462856	0.235140015	-6.655953889	2.81E-11	0.153533257	0.360122803
cg01467417	0.02876342	-12.35356666	4.66E-35	0.016380485	0.050507315
cg01468193	0.046411018	-12.11363797	8.94E-34	0.028241182	0.076270977
cg01477253	0.029908235	-13.13626897	2.04E-39	0.017716379	0.050490141
cg01477379	0.046111939	-12.19345175	3.37E-34	0.028121339	0.075612007
cg01485548	0.0688297	-12.47022946	1.09E-35	0.045196774	0.104820041
cg01493678	0.106284782	-10.82936366	2.50E-27	0.070839569	0.159465323
cg01502396	0.057179596	-13.86303501	1.06E-43	0.038153915	0.08569255
cg01517968	0.067546548	-9.514947156	1.82E-21	0.038771765	0.117676772
cg01520924	0.085335966	-8.522056246	1.57E-17	0.048451381	0.150299681
cg01546430	0.083938254	-10.93958301	7.45E-28	0.053848525	0.130841662
cg01552711	0.051943873	-12.92674131	3.18E-38	0.033172829	0.081336626
cg01555705	0.053407012	-10.0314683	1.11E-23	0.030129674	0.094667764
cg01556677	0.048596724	-13.77118877	3.80E-43	0.031599505	0.074736663
cg01558923	0.046137584	-13.95311284	3.01E-44	0.029950045	0.071074238
cg01560399	0.065999033	-6.256702917	3.93E-10	0.028167477	0.154641908
cg01566216	0.040986621	-9.88323065	4.92E-23	0.021752656	0.077227494
cg01569083	0.011578108	-14.47928176	1.64E-47	0.00633177	0.021171425
cg01574571	0.040834954	-13.78351719	3.20E-43	0.025913501	0.064348445
cg01577187	0.011777398	-11.89595258	1.24E-32	0.005665492	0.024482803
cg01579636	0.005443541	-11.8834566	1.44E-32	0.002303857	0.012861968
cg01590753	0.081223182	-6.82603633	8.73E-12	0.039501697	0.167010681
cg01594685	0.018227315	-11.98930022	4.04E-33	0.009470926	0.035079466
cg01601628	0.017327856	-10.14209956	3.59E-24	0.007913738	0.037940928
cg01611141	0.063664484	-10.42473954	1.91E-25	0.037932978	0.106850733
cg01614101	0.070266652	-12.65792448	1.01E-36	0.046577794	0.106003353
cg01625242	0.010871135	-12.85124991	8.46E-38	0.005454867	0.021665347
cg01627750	0.033404507	-13.84803962	1.31E-43	0.020647799	0.054042617
cg01631497	0.026322844	-12.99178447	1.36E-38	0.015206224	0.045566351
cg01638185	0.149238808	-6.784259895	1.17E-11	0.086142461	0.258551028
cg01649334	0.054578627	-8.472092066	2.41E-17	0.027851008	0.106955791
cg01654446	0.017513329	-8.748433198	2.16E-18	0.007076525	0.043342839
cg01658259	0.026687325	-13.11751444	2.61E-39	0.015529953	0.045860623
cg01671881	0.040668641	-13.81723612	2.01E-43	0.025821665	0.064052351
cg01671895	0.046100538	-11.35326929	7.14E-30	0.027102901	0.07841447
cg01682285	0.071316026	-9.447589336	3.47E-21	0.041235696	0.123339146
cg01683883	0.026230024	-10.27992064	8.68E-25	0.013101702	0.052513342
cg01687040	0.175535834	-8.216374074	2.10E-16	0.115908165	0.265838294
cg01710886	0.004878658	-13.00879204	1.09E-38	0.002187808	0.010879065
cg01717706	0.034514788	-7.390634802	1.46E-13	0.01413483	0.084279087
cg01731685	0.006226248	-12.63998696	1.27E-36	0.002832682	0.013685322
cg01731920	0.075254875	-9.64077063	5.38E-22	0.044476917	0.127331132
cg01758899	0.026884688	-12.98743696	1.44E-38	0.015577508	0.046399362
cg01771416	0.014047016	-11.55991355	6.58E-31	0.006815694	0.028950636
cg01773059	0.052171262	-13.42699859	4.20E-41	0.033900992	0.080287933
cg01776045	0.030924228	-12.58240195	2.64E-36	0.017994191	0.053145366
cg01782798	0.077701361	-7.936178589	2.09E-15	0.041343053	0.146034245
cg01798266	0.086021827	-9.043930338	1.51E-19	0.050550023	0.146384792
cg01799588	0.050210262	-8.479200301	2.27E-17	0.025146709	0.100254487
cg01801191	0.035907674	-11.36246796	6.43E-30	0.020228558	0.063739642
cg01802545	0.060654362	-8.608807359	7.38E-18	0.032044736	0.114806741
cg01807377	0.026811027	-14.96017511	1.34E-50	0.016687969	0.043074814
cg01817965	0.02562337	-11.26540341	1.94E-29	0.013544703	0.048473346
cg01819552	0.01954075	-11.89709002	1.23E-32	0.010218462	0.03736775
cg01845091	0.052256381	-12.898266	4.60E-38	0.033369784	0.081832394
cg01860201	0.057737686	-12.43590889	1.67E-35	0.036834851	0.090502343
cg01864982	0.057303651	-8.522436385	1.56E-17	0.029688813	0.110604233
cg01875467	0.002319415	-12.98539735	1.48E-38	0.000928366	0.00579479
cg01878435	0.093164036	-8.447950958	2.96E-17	0.053716671	0.161579958
cg01881939	0.048618058	-13.09026133	3.74E-39	0.030915474	0.076457362
cg01891711	0.016507239	-11.80607098	3.63E-32	0.008351891	0.032626017
cg01893963	0.036545144	-11.33748115	8.56E-30	0.020624301	0.064756014
cg01899253	0.243761034	-6.354389499	2.09E-10	0.157716813	0.376747667
cg01901466	0.055561878	-11.47067257	1.85E-30	0.033907847	0.09104448
cg01910639	0.038626477	-10.50816411	7.92E-26	0.021052973	0.070869075
cg01919377	0.070739926	-10.83298996	2.40E-27	0.043806606	0.114232477
cg01926269	0.009215118	-12.83933069	9.87E-38	0.004505838	0.018846304
cg01928078	0.04603246	-14.71915743	4.86E-49	0.030552121	0.069356476
cg01932691	0.045140781	-10.94978973	6.66E-28	0.025926439	0.078595062
cg01934626	0.048714664	-13.99660864	1.63E-44	0.031907365	0.07437526
cg01940810	0.066967249	-11.25669775	2.15E-29	0.041824145	0.10722544
cg01942646	0.023417818	-12.69562147	6.25E-37	0.013117021	0.041807831
cg01943874	0.055369594	-10.40572483	2.33E-25	0.032104135	0.095495235
cg01947949	0.184400498	-7.948089518	1.89E-15	0.121535246	0.279783395
cg01958295	0.044510575	-11.4673428	1.92E-30	0.026149451	0.075764164
cg01961447	0.058627723	-8.559230276	1.14E-17	0.030620549	0.112251739
cg01965476	0.018180603	-10.85463899	1.90E-27	0.008817695	0.037485343
cg01975672	0.038577514	-10.07828998	6.89E-24	0.020483926	0.072653289
cg01981417	0.054401005	-9.494399304	2.21E-21	0.029825901	0.099224807
cg02009088	0.027229637	-14.8523037	6.72E-50	0.016924829	0.043808604
cg02010763	0.061900174	-13.2775052	3.13E-40	0.041051309	0.093337623
cg02016764	0.063999045	-11.61878618	3.31E-31	0.040252034	0.101755795
cg02043791	0.057241697	-11.17596491	5.35E-29	0.034661604	0.094531457
cg02044612	0.049759666	-9.269689171	1.87E-20	0.026384442	0.093844107
cg02046532	0.096158415	-9.844123173	7.27E-23	0.060325394	0.153276096
cg02057912	0.058232898	-12.9481531	2.41E-38	0.037866202	0.089554014
cg02070205	0.048306022	-13.13366983	2.11E-39	0.030733508	0.075925982
cg02092589	0.10044664	-8.860284974	7.98E-19	0.060416527	0.16699946
cg02099194	0.18713597	-6.684709923	2.31E-11	0.114486168	0.305887356
cg02100674	0.028259895	-10.30312652	6.82E-25	0.014339588	0.055693486
cg02101571	0.048186781	-11.67206986	1.77E-31	0.028957849	0.080184336
cg02120463	0.266299764	-4.697752266	2.63E-06	0.153330277	0.46250203
cg02120470	0.092849699	-10.41076216	2.21E-25	0.059354205	0.14524778
cg02122525	0.017025376	-12.15105971	5.66E-34	0.008826183	0.032841315
cg02125316	0.024529913	-15.29176054	8.68E-53	0.015251106	0.039453967
cg02130329	0.11558643	-8.718184151	2.83E-18	0.071159981	0.187749107
cg02132163	0.070303141	-9.238351354	2.50E-20	0.040027131	0.123479539
cg02137691	0.025788845	-13.16454455	1.40E-39	0.014959693	0.0444571
cg02138264	0.03634933	-9.523300071	1.68E-21	0.018375373	0.071904596
cg02142074	0.039479268	-13.56816282	6.19E-42	0.024751993	0.062969177
cg02147126	0.012700159	-14.66090431	1.15E-48	0.007084581	0.022766912
cg02149446	0.040856711	-13.87994874	8.38E-44	0.026011313	0.064174803
cg02152108	0.047637552	-12.66532739	9.20E-37	0.029741415	0.076302231
cg02159913	0.039985231	-11.75786997	6.43E-32	0.023380024	0.068383964
cg02162906	0.052428665	-9.283905649	1.63E-20	0.028135306	0.097698065
cg02164046	0.128146879	-7.880480905	3.26E-15	0.07687498	0.213614659
cg02166842	0.035951063	-11.11386429	1.07E-28	0.019998944	0.064627356
cg02170478	13.53116511	10.17068448	2.68E-24	8.190657613	22.35381306
cg02170525	0.018772073	-14.76047358	2.63E-49	0.011072895	0.031824622
cg02179499	0.027767305	-7.589436178	3.21E-14	0.011004693	0.070063129
cg02181920	0.054797437	-10.3470239	4.32E-25	0.031612036	0.094987843
cg02185666	0.07298526	-11.79402284	4.19E-32	0.047241575	0.112757631
cg02186409	0.033490616	-13.02909506	8.36E-39	0.020092207	0.055823703
cg02195680	0.036914597	-8.947165207	3.65E-19	0.017919623	0.076044426
cg02210151	0.041845876	-12.36891377	3.85E-35	0.025307038	0.069193295
cg02219197	0.058745383	-11.64797911	2.35E-31	0.0364614	0.09464859
cg02229946	0.124598699	-9.775335208	1.44E-22	0.08206597	0.189175072
cg02236650	0.068337833	-14.26354122	3.69E-46	0.04726407	0.098807814
cg02238178	0.034374965	-14.04030622	8.83E-45	0.021473767	0.055027059
cg02254551	0.044180651	-8.842952445	9.32E-19	0.022128884	0.088207336
cg02254898	0.035139563	-11.69218856	1.40E-31	0.020046008	0.061597746
cg02260363	0.022987683	-12.01404865	3.00E-33	0.012421974	0.042540226
cg02263932	0.053608494	-7.571363329	3.69E-14	0.025134842	0.114338122
cg02267488	0.034676455	-11.43649037	2.75E-30	0.019490753	0.061693694
cg02273436	0.059131989	-9.704565623	2.88E-22	0.033402269	0.104681274
cg02276974	0.068387789	-11.91104732	1.04E-32	0.043981919	0.106336644
cg02290110	0.073112058	-12.05505976	1.82E-33	0.04778498	0.111863038
cg02297616	0.020091389	-13.3898841	6.93E-41	0.011339934	0.03559667
cg02299940	0.046098738	-9.480524745	2.53E-21	0.024402016	0.087086807
cg02302582	0.05595523	-12.96672124	1.89E-38	0.036188664	0.086518469
cg02302587	0.099518774	-10.09712291	5.69E-24	0.063589765	0.155748119
cg02303933	0.018286594	-12.30010767	9.05E-35	0.009665224	0.034598219
cg02304427	0.030509736	-14.61081526	2.40E-48	0.01910442	0.048724014
cg02310296	0.033622938	-14.00125165	1.53E-44	0.020911581	0.054061045
cg02311864	16.10186322	11.39287109	4.54E-30	9.982793971	25.97168689
cg02328221	0.01925232	-15.10303705	1.55E-51	0.011530697	0.032144788
cg02328239	0.088623377	-7.406335372	1.30E-13	0.046669633	0.16829151
cg02331910	0.047515155	-13.90829729	5.64E-44	0.030929343	0.072995082
cg02332117	0.001625276	-12.65795193	1.01E-36	0.000601264	0.004393277
cg02334775	0.024933917	-13.29389095	2.51E-40	0.01446851	0.042969192
cg02340541	0.099130244	-10.03984917	1.02E-23	0.063131642	0.155655787
cg02361903	0.03799078	-10.19870494	2.01E-24	0.020263944	0.071224995
cg02363526	0.094665702	-8.703631629	3.21E-18	0.0556727	0.160969291
cg02363950	0.044532481	-10.41227872	2.18E-25	0.02479188	0.079991589
cg02367708	0.080759051	-10.29025759	7.80E-25	0.050008772	0.130417607
cg02368508	0.029145497	-13.89459157	6.83E-44	0.017700466	0.047990826
cg02368591	0.094342212	-11.27338614	1.78E-29	0.06258221	0.142220175
cg02374934	0.004656833	-14.93912499	1.83E-50	0.002302247	0.009419536
cg02379079	0.053220429	-10.32839854	5.24E-25	0.030502343	0.092858902
cg02397205	0.063706109	-12.75931382	2.77E-37	0.041734075	0.097245915
cg02398998	0.061983285	-14.08540338	4.67E-45	0.042094108	0.091269963
cg02436686	0.033601029	-10.12469989	4.29E-24	0.017421291	0.064807434
cg02441711	0.169489118	-5.988811081	2.11E-09	0.094811784	0.302985134
cg02449461	0.048577154	-10.00443356	1.46E-23	0.026859107	0.087856229
cg02458188	0.016577037	-13.01688465	9.81E-39	0.008941625	0.030732461
cg02464338	0.032609237	-10.14425631	3.51E-24	0.016830783	0.063179611
cg02465761	0.053264856	-13.02015151	9.40E-39	0.034255311	0.082823504
cg02476461	0.009511323	-7.602829343	2.90E-14	0.002864465	0.031581907
cg02478149	0.019629292	-12.47117669	1.07E-35	0.010583233	0.036407503
cg02483931	0.031502194	-12.28303595	1.12E-34	0.018143704	0.054696012
cg02484210	0.06610924	-11.79863444	3.97E-32	0.04210044	0.103809643
cg02493604	0.035792623	-12.71484267	4.89E-37	0.021422202	0.059802998
cg02505918	0.033206342	-9.985082723	1.77E-23	0.017019731	0.064787227
cg02513379	0.027795456	-12.00690123	3.27E-33	0.015487225	0.049885463
cg02515422	0.002901015	-10.66759248	1.44E-26	0.000991614	0.008487061
cg02526790	0.108806085	-8.610349365	7.28E-18	0.065670096	0.180276334
cg02527881	0.011905108	-13.97680272	2.16E-44	0.006395785	0.022160157
cg02533058	0.051007541	-11.36388126	6.33E-30	0.030530651	0.085218268
cg02536026	0.025663038	-11.99745343	3.66E-33	0.014107325	0.046684364
cg02539083	0.130356198	-6.274560789	3.51E-10	0.068980807	0.246340092
cg02553663	0.153333719	-6.121872724	9.25E-10	0.084122737	0.279487215
cg02554564	0.095564137	-9.787759921	1.27E-22	0.059717641	0.152928082
cg02558162	0.055641291	-10.27070563	9.55E-25	0.032061269	0.096563653
cg02566391	0.058147227	-12.12269811	8.01E-34	0.036709757	0.09210358
cg02572463	0.067996059	-10.21515075	1.70E-24	0.040595168	0.11389198
cg02573468	0.049015159	-12.62626299	1.51E-36	0.030692448	0.078276123
cg02573566	0.037869796	-13.88389827	7.93E-44	0.023855759	0.060116363
cg02576092	0.000742848	-13.33393753	1.47E-40	0.000257603	0.002142143
cg02583620	0.06436221	-12.32856137	6.36E-35	0.0416131	0.099547839
cg02585622	0.079297548	-12.63440797	1.36E-36	0.053518379	0.117494239
cg02585931	0.030508833	-13.63826818	2.37E-42	0.018476575	0.050376702
cg02607810	0.134707294	-9.126660576	7.06E-20	0.087584359	0.207183741
cg02613510	0.193441359	-6.792402414	1.10E-11	0.120415234	0.310754361
cg02619001	0.046811928	-11.20087638	4.04E-29	0.027396268	0.079987414
cg02624855	0.115895757	-6.837372911	8.07E-12	0.062485356	0.214959591
cg02631906	0.06721959	-11.94913198	6.56E-33	0.043169312	0.104668644
cg02637086	0.012503045	-12.60344225	2.02E-36	0.006325317	0.024714354
cg02657292	0.378143622	-4.141591	3.45E-05	0.23866423	0.599137118
cg02657441	0.050980311	-12.78242303	2.06E-37	0.032300181	0.080463701
cg02664177	0.050250853	-10.61245334	2.61E-26	0.028924359	0.087301788
cg02668694	0.049992203	-12.85995775	7.56E-38	0.031666802	0.078922409
cg02668773	0.034944483	-10.99493574	4.04E-28	0.01921854	0.063538482
cg02674474	0.110163115	-7.170179471	7.49E-13	0.060280579	0.201323744
cg02687417	0.043430232	-10.49021136	9.58E-26	0.024170229	0.078037536
cg02692313	0.182674417	-5.964286906	2.46E-09	0.104484709	0.319376326
cg02695252	0.058030259	-11.22762263	2.98E-29	0.03530452	0.095384697
cg02700891	0.050655676	-11.75528934	6.63E-32	0.03080706	0.083292515
cg02711163	0.027800752	-12.00163088	3.48E-33	0.01548668	0.049906231
cg02736746	0.054330749	-13.43143062	3.96E-41	0.035518849	0.083106022
cg02762634	0.095403159	-10.23693903	1.35E-24	0.060840094	0.149601392
cg02767613	0.065330399	-13.49916651	1.58E-41	0.043962273	0.097084628
cg02773945	0.292122848	-4.148510546	3.35E-05	0.163332247	0.522467302
cg02782369	0.173505606	-6.960358236	3.39E-12	0.105952733	0.28412854
cg02823066	0.064884778	-12.19536811	3.29E-34	0.041805919	0.100704265
cg02832952	0.060705513	-11.2169946	3.37E-29	0.037206565	0.099045943
cg02863594	0.063546294	-10.2586344	1.08E-24	0.037533111	0.10758851
cg02874145	0.017002264	-11.23816905	2.65E-29	0.008354161	0.034602755
cg02888046	0.013793325	-12.74675411	3.25E-37	0.007138732	0.026651204
cg02888243	0.013603047	-13.85153628	1.25E-43	0.007405417	0.024987502
cg02895639	0.055762763	-9.683830661	3.53E-22	0.031089231	0.100018098
cg02898493	0.046057588	-10.9436136	7.13E-28	0.026540126	0.079928084
cg02898721	0.029758428	-10.05603735	8.64E-24	0.015000653	0.059035035
cg02900760	0.120604121	-7.496501531	6.55E-14	0.069371939	0.209672012
cg02901136	0.061044752	-10.85400054	1.91E-27	0.036843974	0.10114169
cg02905830	0.062005802	-9.053393075	1.39E-19	0.03396305	0.11320301
cg02918054	16.56193041	13.12376673	2.41E-39	10.89038643	25.18712634
cg02925229	0.041475251	-13.34282178	1.30E-40	0.025986766	0.066195096
cg02930242	0.06599359	-7.67946786	1.60E-14	0.032977173	0.132065714
cg02932321	0.078850968	-9.723758911	2.39E-22	0.047254433	0.13157443
cg02932854	0.042136806	-10.72643285	7.65E-27	0.023624135	0.075156632
cg02934082	0.030391202	-12.69107627	6.63E-37	0.017718581	0.05212749
cg02934500	0.148160602	-6.478815067	9.24E-11	0.08315028	0.263998678
cg02934719	0.036210973	-12.56899127	3.13E-36	0.021582952	0.060753255
cg02936263	0.091060912	-10.09199906	5.99E-24	0.057177372	0.145023975
cg02938601	0.130374188	-9.180612899	4.29E-20	0.084390656	0.201413636
cg02952703	0.052656859	-11.972308	4.96E-33	0.032519716	0.085263499
cg02954111	0.072398393	-10.28328603	8.38E-25	0.043893137	0.119415646
cg02956542	0.06515687	-10.60107826	2.95E-26	0.039326118	0.107954151
cg02960418	0.045327993	-12.81989461	1.27E-37	0.028245266	0.072742347
cg02962597	0.054834095	-13.55173004	7.74E-42	0.036031446	0.083448717
cg02968405	0.069979757	-11.23672948	2.69E-29	0.044005505	0.111285313
cg02970384	0.052426368	-9.609586941	7.28E-22	0.028733605	0.095655383
cg02983090	0.039455667	-10.03301781	1.09E-23	0.020982508	0.074192734
cg02988775	0.041857172	-11.16352198	6.15E-29	0.023977061	0.073070794
cg02992617	0.020618552	-12.91263906	3.82E-38	0.011438929	0.03716473
cg02997497	0.313328496	-5.428848675	5.67E-08	0.206082904	0.476384719
cg03003745	0.012744032	-10.46531912	1.25E-25	0.005629441	0.028850173
cg03004350	0.052571376	-10.66183631	1.54E-26	0.03059038	0.090347019
cg03022368	0.01156881	-8.621630821	6.60E-18	0.004197727	0.031883297
cg03035849	0.063862768	-8.457576794	2.73E-17	0.033757876	0.120814859
cg03037030	0.035739042	-14.28885759	2.57E-46	0.022629837	0.056442259
cg03037684	0.01246676	-11.45996156	2.10E-30	0.005889465	0.026389511
cg03055671	0.059225838	-11.98544871	4.24E-33	0.037306255	0.094024443
cg03066788	0.054290508	-10.79623283	3.59E-27	0.031990706	0.092134862
cg03086857	0.063504995	-7.700289231	1.36E-14	0.031483654	0.12809455
cg03095103	0.023439112	-13.11070837	2.86E-39	0.013373903	0.041079405
cg03101422	0.05663823	-9.47598322	2.64E-21	0.031275859	0.102567578
cg03134285	0.038882212	-11.2184376	3.31E-29	0.022047915	0.068570041
cg03134947	0.020469909	-11.29765303	1.35E-29	0.010426085	0.040189312
cg03145963	0.050892196	-8.563807226	1.09E-17	0.025742319	0.100613142
cg03150042	0.035421759	-9.373825322	7.00E-21	0.017617263	0.071219975
cg03153360	0.063766986	-7.888217672	3.07E-15	0.032179336	0.126361478
cg03160740	0.012568015	-11.24778961	2.37E-29	0.005862161	0.026944843
cg03173570	0.091316634	-8.79644381	1.41E-18	0.053573087	0.155651432
cg03176550	0.008179901	-13.45852145	2.74E-41	0.00406239	0.016470792
cg03186486	0.118161057	-9.250020121	2.24E-20	0.075152467	0.185782793
cg03211192	0.036475017	-12.97904709	1.61E-38	0.022122931	0.060137913
cg03217795	18.70172074	14.07731356	5.24E-45	12.43939729	28.11666438
cg03229061	0.065391621	-8.330150693	8.07E-17	0.034421642	0.124226034
cg03232842	0.043453737	-13.31905226	1.79E-40	0.02739089	0.068936326
cg03238359	0.028224236	-12.639023	1.29E-36	0.016231416	0.049078126
cg03245734	0.078261178	-7.582988188	3.38E-14	0.040510062	0.15119236
cg03254928	0.079798079	-9.336874668	9.92E-21	0.046935618	0.135669534
cg03256955	0.058137239	-11.27105729	1.82E-29	0.035448757	0.095347166
cg03265268	0.027778906	-14.88558801	4.09E-50	0.017330111	0.044527563
cg03274456	0.128327671	-9.341941961	9.46E-21	0.083414887	0.197422685
cg03276479	0.046823727	-10.65129387	1.72E-26	0.02665729	0.082246221
cg03279206	0.032599021	-10.61947053	2.42E-26	0.017329928	0.061321442
cg03287940	0.057950954	-13.28146375	2.97E-40	0.038064816	0.088226175
cg03291396	0.132159218	-6.57799203	4.77E-11	0.072313869	0.241531245
cg03306374	14.51327391	13.8979473	6.52E-44	9.952379513	21.16429737
cg03309253	0.140031246	-8.953675603	3.44E-19	0.09106116	0.215336044
cg03314569	0.027754807	-10.64118045	1.92E-26	0.014342399	0.053709934
cg03314963	0.042804228	-14.25854486	3.97E-46	0.027756987	0.066008676
cg03317505	0.014241198	-11.47818085	1.70E-30	0.006890555	0.029433293
cg03319752	0.159846891	-7.77030855	7.83E-15	0.100658035	0.253839929
cg03326188	0.058311266	-9.290308968	1.54E-20	0.032015842	0.106203789
cg03349819	0.064900164	-10.95040905	6.61E-28	0.03977911	0.105885508
cg03355690	0.043325374	-11.07842987	1.60E-28	0.024863295	0.07549635
cg03363633	0.020011224	-13.69307541	1.12E-42	0.011432093	0.0350285
cg03382121	0.020862827	-12.41469911	2.18E-35	0.01132518	0.038432729
cg03383941	0.084449589	-12.66880137	8.80E-37	0.057614749	0.123783115
cg03386765	0.052606851	-9.684165922	3.52E-22	0.028986512	0.095474779
cg03388679	0.012236836	-13.446986	3.21E-41	0.006440766	0.023248809
cg03391568	0.02343565	-12.34341612	5.29E-35	0.012913263	0.042532217
cg03406535	0.010205802	-13.12258257	2.44E-39	0.005145793	0.020241465
cg03435901	0.031465702	-15.14456355	8.23E-52	0.020110925	0.04923147
cg03438552	0.011990603	-13.90290485	6.08E-44	0.006426957	0.022370552
cg03448915	0.127829242	-8.52880917	1.48E-17	0.07967632	0.205083708
cg03477080	0.02108201	-13.83794063	1.50E-43	0.012204388	0.036417325
cg03477252	0.048273396	-12.60537808	1.97E-36	0.030133003	0.077334501
cg03480666	0.01302494	-8.924120665	4.49E-19	0.005020333	0.033792394
cg03489712	0.020978673	-14.1226767	2.75E-45	0.012270779	0.03586608
cg03495059	0.117150508	-9.128647679	6.94E-20	0.073926328	0.18564755
cg03501596	0.128749241	-6.05490438	1.41E-09	0.066308666	0.249987945
cg03502982	0.071877462	-9.332067322	1.04E-20	0.04134748	0.124950047
cg03503785	0.041635053	-12.94718694	2.44E-38	0.02573184	0.067367031
cg03510732	0.050791518	-10.35134395	4.13E-25	0.02888954	0.089298004
cg03512248	0.01523384	-13.47025374	2.34E-41	0.008287098	0.028003756
cg03521696	0.066462557	-10.23941373	1.32E-24	0.039555071	0.111673961
cg03523740	0.041516104	-9.554454935	1.24E-21	0.02161538	0.079738912
cg03523945	0.085691505	-7.168371656	7.59E-13	0.043770694	0.167761427
cg03526702	0.067395252	-9.821798828	9.07E-23	0.039344081	0.115446079
cg03527086	0.087796827	-7.489128044	6.93E-14	0.046449268	0.165950574
cg03529184	0.078580216	-11.12377437	9.61E-29	0.05019632	0.123014004
cg03530364	0.064410833	-8.059326403	7.67E-16	0.033060332	0.125490433
cg03530983	0.056599051	-11.46262292	2.03E-30	0.034638194	0.092483245
cg03538499	0.062861454	-8.775063292	1.71E-18	0.033884123	0.116619883
cg03542778	0.017795905	-12.48874117	8.60E-36	0.009456447	0.033489771
cg03543081	0.097260443	-10.41943821	2.02E-25	0.062742306	0.150768984
cg03553386	0.051723313	-12.5365847	4.71E-36	0.032552522	0.082184143
cg03560973	0.051646413	-10.06439569	7.94E-24	0.029001108	0.09197414
cg03577460	0.035541274	-13.58101018	5.19E-42	0.021957346	0.057528911
cg03583111	0.028873792	-10.83265648	2.41E-27	0.015204115	0.054833566
cg03599224	0.023064831	-11.93937943	7.38E-33	0.012422609	0.04282405
cg03607891	0.068019601	-9.515170795	1.81E-21	0.039099975	0.118329134
cg03608167	0.134745779	-6.045561216	1.49E-09	0.070356624	0.258062767
cg03613649	0.111980628	-7.42838179	1.10E-13	0.062843608	0.199537571
cg03631294	0.026059736	-11.58443117	4.94E-31	0.014059465	0.048302681
cg03633458	0.01308196	-14.05217547	7.47E-45	0.007144812	0.023952719
cg03639897	0.01269627	-13.73753979	6.05E-43	0.006809631	0.023671659
cg03641251	0.079731814	-12.07864412	1.37E-33	0.052893564	0.12018782
cg03642518	0.057071924	-10.70392641	9.76E-27	0.033784287	0.096411818
cg03651493	0.070973485	-8.915666569	4.85E-19	0.039676042	0.126959125
cg03664443	0.058957133	-11.52573072	9.79E-31	0.036430457	0.095413117
cg03672854	0.04824285	-13.03351698	7.89E-39	0.030580829	0.076105608
cg03683087	0.031412539	-12.2206598	2.41E-34	0.018032944	0.054719164
cg03702236	0.063962529	-13.12720856	2.30E-39	0.042427144	0.096428955
cg03707955	0.027530376	-10.59745166	3.06E-26	0.014166433	0.053501231
cg03710889	0.048161949	-8.976330472	2.80E-19	0.024835625	0.093397018
cg03714110	0.175643289	-7.699463098	1.37E-14	0.112809606	0.273474627
cg03715413	0.02122999	-13.4894436	1.80E-41	0.012130035	0.037156732
cg03724728	16.65326386	8.965451952	3.09E-19	9.004586458	30.79888215
cg03726236	0.081263159	-7.43785477	1.02E-13	0.041940887	0.157452584
cg03726739	0.081826393	-10.86847555	1.63E-27	0.052101508	0.12850988
cg03730027	0.039022903	-13.08380575	4.08E-39	0.024004805	0.063436756
cg03733196	0.05778924	-14.28815969	2.59E-46	0.039084502	0.085445537
cg03733207	0.021667791	-15.5610828	1.34E-54	0.013372284	0.03510942
cg03734437	0.076903715	-11.73747277	8.19E-32	0.050109369	0.118025461
cg03741406	0.037361696	-11.14892337	7.25E-29	0.02096338	0.066587367
cg03745372	0.027630302	-12.30568358	8.44E-35	0.015600565	0.048936277
cg03752138	0.015064124	-12.29169429	1.00E-34	0.0077163	0.02940889
cg03761471	0.01214336	-13.69792827	1.04E-42	0.006460068	0.022826571
cg03763118	0.083890047	-9.709889579	2.74E-22	0.050869664	0.138344536
cg03774988	0.011207058	-13.37741472	8.19E-41	0.00580386	0.02164045
cg03780271	0.036676991	-8.368029212	5.86E-17	0.016910065	0.079550355
cg03825790	0.030133988	-8.481633588	2.22E-17	0.01341504	0.06768949
cg03839161	0.027671923	-11.68624803	1.50E-31	0.01516161	0.050504883
cg03840259	0.036559146	-14.85161875	6.79E-50	0.023624087	0.056576627
cg03846076	0.112459688	-9.21631815	3.07E-20	0.070660976	0.178983963
cg03847279	0.137148167	-6.635505185	3.23E-11	0.076267111	0.246628194
cg03858703	0.074982766	-11.43240328	2.88E-30	0.048093409	0.116906148
cg03862380	0.030835851	-11.98529361	4.24E-33	0.017457021	0.05446804
cg03864479	0.036810027	-12.35358148	4.66E-35	0.02179961	0.062156068
cg03873322	0.032088772	-12.14112032	6.39E-34	0.018417508	0.055908178
cg03875678	0.035847549	-13.50319149	1.50E-41	0.022112704	0.058113506
cg03876697	0.053429742	-12.74344018	3.39E-37	0.034049743	0.083840204
cg03883275	0.033484948	-13.21294882	7.39E-40	0.020231628	0.055420243
cg03891598	0.024938349	-9.092249121	9.70E-20	0.011253553	0.055264434
cg03905500	0.039972054	-11.78364056	4.74E-32	0.023398482	0.06828499
cg03907016	0.095543604	-7.281561864	3.30E-13	0.050781374	0.17976237
cg03918433	0.041495046	-13.26441198	3.72E-40	0.025929245	0.066405283
cg03941587	0.057231753	-6.576411131	4.82E-11	0.024399243	0.134244888
cg03949996	0.010078137	-13.40136953	5.94E-41	0.005144848	0.019741853
cg03950246	0.041738954	-12.10041661	1.05E-33	0.024951915	0.0698199
cg03971521	0.051945916	-11.9179588	9.54E-33	0.031938745	0.084486045
cg03973663	0.035606784	-13.96424263	2.58E-44	0.022296249	0.056863513
cg03973705	0.061896427	-11.56598749	6.13E-31	0.038627988	0.099181133
cg03974423	0.03134197	-14.06334016	6.38E-45	0.019343546	0.050782782
cg03975876	0.064512958	-9.754659084	1.76E-22	0.037194109	0.111897338
cg03979206	0.05331761	-9.169160084	4.77E-20	0.028492562	0.099772269
cg03989987	0.034326151	-12.08596817	1.25E-33	0.01986779	0.059306278
cg03994053	0.053067328	-12.3237406	6.75E-35	0.033267804	0.084650654
cg04000140	0.047766096	-7.976050969	1.51E-15	0.022622383	0.10085586
cg04004558	0.035578648	-9.496301101	2.17E-21	0.017871706	0.070829287
cg04027612	0.023920154	-12.39493149	2.78E-35	0.013255741	0.043164224
cg04030615	0.046965079	-12.87562015	6.17E-38	0.029484165	0.07481028
cg04032226	0.08158408	-6.922046261	4.45E-12	0.040126253	0.165875497
cg04051458	0.073467379	-6.567306663	5.12E-11	0.033704576	0.160140146
cg04052466	0.061464241	-10.17601039	2.54E-24	0.035917289	0.105182015
cg04059461	0.166685349	-6.227006332	4.75E-10	0.09483921	0.292959058
cg04060317	0.07310907	-10.99275438	4.14E-28	0.045858717	0.116552241
cg04065086	0.055044059	-12.18301493	3.83E-34	0.034523914	0.087760861
cg04071779	0.02079816	-14.45254517	2.42E-47	0.01230059	0.035166073
cg04077047	0.073247503	-10.80024047	3.43E-27	0.045580818	0.117707336
cg04077668	0.005014452	-9.980328922	1.86E-23	0.001772504	0.014185995
cg04084348	0.011534494	-14.66063345	1.15E-48	0.006351982	0.02094536
cg04085447	0.036559431	-13.23820996	5.28E-40	0.022399916	0.059669509
cg04086239	0.057197164	-13.90086829	6.26E-44	0.038209339	0.085620837
cg04087207	0.027028556	-14.49576881	1.29E-47	0.016587868	0.044040791
cg04089426	0.031028767	-13.9416487	3.54E-44	0.019042839	0.050558869
cg04094641	0.048638907	-12.43366737	1.72E-35	0.030200095	0.078335623
cg04098891	0.065663978	-9.410994567	4.91E-21	0.037240881	0.115780236
cg04109822	0.041823933	-12.49219967	8.23E-36	0.025417527	0.068820282
cg04118234	0.041671795	-11.73340379	8.59E-32	0.024507485	0.070857475
cg04123310	0.180518768	-5.648362855	1.62E-08	0.099663923	0.326969122
cg04124740	0.047084827	-10.42985562	1.81E-25	0.026514938	0.083612526
cg04126760	0.009307493	-13.66146525	1.72E-42	0.00475804	0.018206958
cg04128513	0.022310781	-13.62476139	2.85E-42	0.012910514	0.038555471
cg04131431	0.069939066	-10.7353877	6.94E-27	0.043032826	0.113668411
cg04132540	0.020307253	-12.12313651	7.97E-34	0.010815506	0.03812901
cg04134048	0.052434589	-8.697091521	3.40E-18	0.026981917	0.10189736
cg04163216	0.007277303	-14.18949378	1.06E-45	0.003686796	0.014364544
cg04164048	0.247537587	-5.491496463	3.99E-08	0.150392536	0.407432834
cg04186657	0.191718169	-6.506716013	7.68E-11	0.116569758	0.315312112
cg04193415	0.029494011	-13.75116032	5.01E-43	0.017849406	0.048735329
cg04193923	0.029154203	-11.65554592	2.15E-31	0.016089021	0.052829041
cg04211581	0.118424872	-9.46709208	2.88E-21	0.076141005	0.184190507
cg04212229	0.045987447	-12.00032428	3.54E-33	0.02781081	0.076044002
cg04217515	0.020342258	-13.59513292	4.28E-42	0.011601839	0.035667403
cg04230403	0.050695982	-14.07200524	5.64E-45	0.033465773	0.076797347
cg04232615	0.072739102	-7.870846869	3.52E-15	0.037873056	0.139702933
cg04236718	0.024765181	-8.544365241	1.29E-17	0.010602544	0.057845949
cg04245540	0.091875571	-10.06407543	7.96E-24	0.057714478	0.14625655
cg04249142	0.033334383	-11.76785112	5.72E-32	0.01891806	0.058736525
cg04259904	0.052275115	-13.73534823	6.24E-43	0.034308541	0.079650362
cg04266460	0.057024922	-9.943280497	2.70E-23	0.032424039	0.100291076
cg04267345	0.02090659	-13.98317572	1.97E-44	0.012157499	0.035951927
cg04267807	0.07128604	-14.7203628	4.77E-49	0.050151753	0.101326459
cg04279973	14.57305333	11.40911452	3.77E-30	9.197398416	23.09064734
cg04287259	0.021848663	-12.72760403	4.15E-37	0.012125723	0.039367884
cg04289208	0.027243125	-10.61539663	2.53E-26	0.014007223	0.052986084
cg04289624	0.039666972	-12.30924346	8.08E-35	0.023727999	0.066312744
cg04295372	0.105996824	-9.050012496	1.43E-19	0.065192889	0.172339758
cg04304705	0.033369226	-11.93618012	7.67E-33	0.019093003	0.058320072
cg04312209	0.064019323	-12.56272895	3.38E-36	0.04169449	0.09829773
cg04314652	0.004758911	-15.22008311	2.60E-52	0.002390171	0.009475152
cg04332433	0.081077652	-10.98564569	4.48E-28	0.051788906	0.126930382
cg04343794	0.072068852	-10.13965438	3.68E-24	0.043346469	0.119823355
cg04360210	0.010060168	-14.56399451	4.76E-48	0.005417562	0.01868128
cg04363768	0.037509342	-10.98644268	4.44E-28	0.020881812	0.067376851
cg04364561	0.066058375	-13.55895207	7.01E-42	0.044601241	0.097838285
cg04365123	0.01824533	-14.4535366	2.38E-47	0.010601227	0.031401276
cg04369291	0.067134766	-8.797247352	1.40E-18	0.036778985	0.122544893
cg04377282	0.009407841	-13.2151314	7.18E-40	0.004709057	0.018795156
cg04384638	0.017597341	-10.63820783	1.98E-26	0.008359714	0.037042704
cg04399147	0.054990477	-10.91155287	1.02E-27	0.032659863	0.092589259
cg04401986	0.085700148	-10.99912178	3.86E-28	0.05531547	0.132775071
cg04402744	0.020064578	-9.391367509	5.92E-21	0.00887462	0.045363888
cg04407470	0.063599866	-14.23006354	5.96E-46	0.043516244	0.092952484
cg04410777	0.048211988	-9.209937304	3.26E-20	0.025288185	0.091916275
cg04423314	0.039497816	-9.980348309	1.86E-23	0.02093943	0.074504297
cg04424643	0.067054831	-9.724423235	2.37E-22	0.038895223	0.115601607
cg04439218	0.14446564	-7.195846039	6.21E-13	0.085291544	0.244693909
cg04450332	0.027009043	-8.772710409	1.74E-18	0.012052669	0.06052505
cg04451175	0.025523475	-13.76235541	4.29E-43	0.015137856	0.043034351
cg04453471	0.033172113	-9.733398099	2.17E-22	0.0167074	0.065862375
cg04478875	0.015472662	-14.88840445	3.92E-50	0.008937844	0.02678535
cg04481779	0.051655194	-10.82629463	2.58E-27	0.030209222	0.08832598
cg04499514	0.033554999	-16.39384095	2.12E-60	0.022361672	0.05035124
cg04503267	0.039609384	-13.01554996	9.98E-39	0.024358225	0.06440959
cg04503340	0.043317254	-13.93983043	3.63E-44	0.027859487	0.067351726
cg04506190	0.235972695	-5.221664476	1.77E-07	0.137234702	0.405750965
cg04513185	0.065040166	-11.46271977	2.03E-30	0.040761709	0.103779339
cg04515913	0.012490315	-12.49681631	7.77E-36	0.006281242	0.02483712
cg04527918	0.024279938	-10.48259052	1.04E-25	0.012115241	0.048658988
cg04548563	0.013387331	-10.79863408	3.49E-27	0.006119091	0.029288769
cg04552531	0.040435034	-14.11409862	3.11E-45	0.025899077	0.063129354
cg04554195	0.171230518	-6.954277296	3.54E-12	0.104130258	0.281569364
cg04555220	0.046106399	-13.83370974	1.60E-43	0.029815528	0.07129842
cg04559909	0.116508366	-7.492035157	6.78E-14	0.066391152	0.204457959
cg04560810	0.050390033	-12.81150889	1.41E-37	0.031902397	0.079591368
cg04569233	0.055540323	-12.46253665	1.20E-35	0.03525128	0.087506821
cg04601090	0.035647791	-10.29943094	7.09E-25	0.018901093	0.067232355
cg04603419	0.021171705	-9.638111877	5.52E-22	0.009666937	0.046368468
cg04608356	0.005517402	-13.57867182	5.36E-42	0.002604795	0.011686803
cg04613258	0.044463303	-9.407491054	5.08E-21	0.023244775	0.085050739
cg04625338	0.039100347	-11.78403447	4.72E-32	0.022804834	0.067040047
cg04625873	0.009513683	-14.18475473	1.14E-45	0.00500045	0.018100404
cg04632671	17.03221803	11.517348	1.08E-30	10.51331571	27.5932407
cg04633676	0.107169398	-8.19208404	2.57E-16	0.062807903	0.182863609
cg04636166	0.059408167	-12.99411938	1.32E-38	0.038806066	0.090947903
cg04636402	0.049701875	-11.28213613	1.61E-29	0.029505504	0.083722562
cg04645545	0.049000604	-10.61774393	2.46E-26	0.028081574	0.085503013
cg04652522	0.04207602	-9.39378336	5.79E-21	0.021724343	0.081493441
cg04652621	0.044672959	-13.44993414	3.08E-41	0.028400452	0.070269065
cg04656051	0.157458007	-6.549536889	5.77E-11	0.090555421	0.273788402
cg04656101	0.029149943	-12.57615414	2.86E-36	0.016801773	0.050573184
cg04660147	0.016982473	-13.62922954	2.68E-42	0.009450713	0.03051668
cg04674568	0.108538637	-10.31813937	5.83E-25	0.071185328	0.16549247
cg04688889	0.014334285	-12.41271213	2.23E-35	0.007332774	0.028021009
cg04689379	0.080530336	-7.483172327	7.25E-14	0.041630593	0.15577811
cg04697148	0.042058669	-11.74970361	7.09E-32	0.024791417	0.071352585
cg04707603	0.056203636	-11.14637767	7.46E-29	0.033878539	0.093240404
cg04715245	0.047934521	-11.80342049	3.75E-32	0.028944722	0.07938298
cg04722643	0.024895704	-12.53434467	4.84E-36	0.013974312	0.044352532
cg04732303	0.061213479	-10.51480535	7.38E-26	0.036367619	0.103033692
cg04740359	0.082276164	-11.72653305	9.32E-32	0.054196813	0.124903419
cg04742135	0.045163954	-11.4912807	1.46E-30	0.026628823	0.076600561
cg04747619	0.123807248	-8.819119933	1.15E-18	0.077824739	0.196958382
cg04754011	0.018037601	-15.02002334	5.43E-51	0.010681381	0.030460017
cg04772818	0.05777401	-10.53631984	5.88E-26	0.03399306	0.098191698
cg04779720	0.048666171	-14.50602342	1.11E-47	0.032348448	0.073215141
cg04784327	0.04170506	-9.340574186	9.58E-21	0.021412054	0.081230508
cg04790874	0.021128211	-13.9762403	2.18E-44	0.012301247	0.036289109
cg04799232	0.055867074	-9.11910981	7.57E-20	0.030052667	0.103855342
cg04810063	0.069472022	-10.8879195	1.32E-27	0.042985402	0.112279089
cg04831795	0.036108384	-12.02871944	2.51E-33	0.021017651	0.062034306
cg04835051	0.044457904	-14.21198782	7.72E-46	0.028939345	0.068298202
cg04851268	6.667718774	8.628972721	6.19E-18	4.333323079	10.25967204
cg04857672	0.016070143	-14.80808676	1.30E-49	0.009301922	0.027763027
cg04858616	0.041283859	-11.18475739	4.84E-29	0.023616535	0.072167955
cg04861230	0.084746076	-11.06347519	1.89E-28	0.054730481	0.13122299
cg04862097	0.036677733	-12.95077957	2.33E-38	0.022240264	0.060487417
cg04885825	0.027830747	-14.00902174	1.37E-44	0.016861748	0.045935363
cg04900080	0.029124272	-11.13383738	8.59E-29	0.015628151	0.054275339
cg04903089	0.031396454	-9.492349475	2.26E-21	0.015364524	0.064156714
cg04908300	0.027929564	-13.65964426	1.77E-42	0.016714622	0.046669353
cg04922203	0.080305368	-11.10151314	1.23E-28	0.05144913	0.125346184
cg04922566	0.028549365	-12.66947909	8.73E-37	0.016469399	0.049489736
cg04926384	0.029939106	-12.9556451	2.18E-38	0.017608414	0.050904645
cg04940109	0.01464774	-9.433461078	3.97E-21	0.00609085	0.035226002
cg04977602	0.050736343	-12.66307178	9.47E-37	0.03198388	0.080483559
cg04988978	0.045064387	-10.93217356	8.09E-28	0.025851594	0.078556045
cg04990202	0.041385512	-14.99513146	7.90E-51	0.027293621	0.062753147
cg04995717	0.224270405	-6.534971047	6.36E-11	0.14323724	0.351146212
cg04999352	0.041092994	-14.37257226	7.69E-47	0.026590689	0.063504718
cg05006211	0.003476737	-12.62444656	1.55E-36	0.001443561	0.00837353
cg05007997	0.026264297	-15.32922965	4.88E-53	0.01649184	0.041827551
cg05010623	0.03629847	-11.27744675	1.70E-29	0.020398775	0.064591079
cg05010648	0.016066438	-13.51549442	1.27E-41	0.008825699	0.029247591
cg05020510	0.05189238	-8.840491698	9.53E-19	0.026930111	0.099992873
cg05030953	0.182167162	-7.111184292	1.15E-12	0.113931288	0.291270956
cg05048475	0.075802497	-8.327163702	8.28E-17	0.041304245	0.139114479
cg05048976	0.075058143	-8.066332601	7.24E-16	0.040007469	0.140816829
cg05050789	0.056590028	-13.37908032	8.01E-41	0.037155486	0.086189997
cg05060607	0.041844324	-11.08615087	1.46E-28	0.02387538	0.073336946
cg05069909	0.028552056	-14.73784603	3.68E-49	0.017793235	0.045816282
cg05075176	0.05659579	-11.3669442	6.11E-30	0.034492993	0.092861857
cg05077231	0.02557304	-13.40431873	5.70E-41	0.014961328	0.043711386
cg05081033	0.03078263	-13.85243245	1.23E-43	0.018811261	0.050372502
cg05087983	0.022063482	-7.820806493	5.25E-15	0.008483674	0.057380474
cg05113927	0.139474405	-7.381845321	1.56E-13	0.082670026	0.235310315
cg05115424	0.027982097	-13.06150906	5.46E-39	0.016361555	0.047855948
cg05120716	0.056997973	-12.91871362	3.53E-38	0.036906638	0.088026681
cg05121480	0.108895753	-9.789495085	1.25E-22	0.069857011	0.169750821
cg05122965	0.029684201	-7.335218104	2.21E-13	0.011598063	0.075974049
cg05125838	0.007142502	-14.62278042	2.01E-48	0.003682911	0.013851904
cg05135644	0.041772853	-13.61629245	3.20E-42	0.026447346	0.065979066
cg05143694	0.030151829	-13.66514259	1.64E-42	0.018247554	0.049822171
cg05149386	0.065486476	-12.63788455	1.31E-36	0.042909439	0.099942544
cg05151811	0.030416123	-9.542594833	1.39E-21	0.014843862	0.062324789
cg05160234	0.080242506	-9.06979045	1.19E-19	0.046520935	0.13840779
cg05163056	0.041876611	-10.84267898	2.16E-27	0.023597927	0.074313755
cg05163496	0.273381141	-4.290694441	1.78E-05	0.151177702	0.494366877
cg05177629	0.096060218	-10.94607007	6.94E-28	0.063148272	0.146125382
cg05183487	0.011322635	-8.689495526	3.64E-18	0.004121019	0.031109316
cg05198969	0.063383836	-10.52050933	6.95E-26	0.037912978	0.105966633
cg05200628	0.036749757	-12.3233534	6.78E-35	0.021730304	0.062150287
cg05207583	0.050360629	-9.629220525	6.02E-22	0.027410086	0.092527725
cg05208178	0.013840363	-11.97227926	4.96E-33	0.006868114	0.027890574
cg05231308	0.064044124	-9.372824976	7.06E-21	0.03604961	0.113777923
cg05238517	0.105482891	-10.11336812	4.82E-24	0.068214289	0.163113045
cg05240855	0.110947505	-10.01938182	1.25E-23	0.072164907	0.170572505
cg05243438	0.011471969	-8.906899087	5.25E-19	0.004292014	0.030663012
cg05257528	0.034781352	-12.59858871	2.15E-36	0.020626406	0.058650183
cg05264870	0.034863152	-12.38120054	3.30E-35	0.020493727	0.059307874
cg05265258	0.022694405	-9.113447834	7.98E-20	0.01005398	0.051227076
cg05265596	0.01349676	-14.44498693	2.70E-47	0.007525411	0.024206322
cg05265607	0.058869972	-13.3625464	1.00E-40	0.038856784	0.089190952
cg05266437	0.021379541	-13.15117149	1.68E-39	0.012053477	0.037921405
cg05281206	0.221785368	-7.401028354	1.35E-13	0.148840373	0.330479887
cg05317605	0.037521806	-13.62604394	2.80E-42	0.02339965	0.060166967
cg05330056	0.053106957	-11.18880235	4.63E-29	0.031756581	0.088811477
cg05330668	0.05784417	-14.29524116	2.34E-46	0.03913433	0.085499049
cg05332270	0.045250767	-11.203615	3.91E-29	0.026329386	0.077769834
cg05335315	0.033167796	-12.05027775	1.93E-33	0.019059559	0.05771921
cg05341549	0.023966008	-11.65984748	2.04E-31	0.012800106	0.044872248
cg05345154	0.070144834	-10.55793946	4.67E-26	0.042831929	0.114874531
cg05347845	0.08638601	-13.81250425	2.14E-43	0.06102771	0.122281218
cg05348875	0.043588941	-13.4610579	2.65E-41	0.027622697	0.068783862
cg05351750	0.009571797	-10.73405819	7.04E-27	0.004095784	0.022369175
cg05366139	0.01818991	-12.99403773	1.32E-38	0.00993919	0.033289718
cg05371498	0.054380346	-12.58369644	2.60E-36	0.034552677	0.085585902
cg05374982	0.022582611	-10.86149604	1.76E-27	0.01139493	0.044754497
cg05380821	0.035311695	-12.01820666	2.85E-33	0.020469579	0.060915556
cg05384664	0.028088019	-11.67490302	1.71E-31	0.015419181	0.051165932
cg05388545	0.029060903	-11.34480005	7.87E-30	0.015769774	0.053554102
cg05397812	0.24355619	-5.132006759	2.87E-07	0.142015369	0.417698577
cg05412410	0.036926966	-11.31666958	1.09E-29	0.020855379	0.065383653
cg05429895	0.020030074	-12.52995215	5.12E-36	0.010864952	0.036926426
cg05437692	0.059097911	-14.13145621	2.43E-45	0.039920427	0.087488118
cg05444620	0.071903987	-6.39063067	1.65E-10	0.032072048	0.161205272
cg05447023	0.065219436	-9.145376528	5.94E-20	0.03633154	0.117076647
cg05447833	0.060990537	-13.13058272	2.20E-39	0.040173726	0.092593992
cg05460226	0.043390735	-11.84304299	2.34E-32	0.025816245	0.072929115
cg05462359	0.089943917	-8.797521682	1.40E-18	0.052593423	0.153819769
cg05462761	0.051356007	-11.42547388	3.12E-30	0.030860415	0.085463512
cg05463589	0.109002023	-8.99837395	2.29E-19	0.067262835	0.17664199
cg05485663	0.060508172	-7.27118518	3.56E-13	0.028408566	0.128877987
cg05487134	0.056032581	-12.29215703	9.98E-35	0.035390082	0.088715537
cg05488523	0.081104102	-12.65061851	1.11E-36	0.054956683	0.119692003
cg05490029	0.048364243	-11.39416846	4.47E-30	0.028723893	0.081433946
cg05497750	0.062749039	-11.03391058	2.62E-28	0.038372923	0.102609901
cg05500783	0.181821596	-8.118403027	4.72E-16	0.120477884	0.274399681
cg05508558	0.075151119	-9.830525665	8.32E-23	0.044856435	0.125905922
cg05525374	0.060990231	-12.67321859	8.32E-37	0.039572721	0.093999304
cg05526269	0.016848808	-9.29774884	1.43E-20	0.007124104	0.039848147
cg05532093	0.07054675	-8.499420741	1.91E-17	0.038276846	0.130022312
cg05537387	0.068996113	-11.40862472	3.79E-30	0.043585149	0.109222148
cg05543419	0.04836321	-11.86003987	1.91E-32	0.029317099	0.079782795
cg05552220	0.099999194	-6.850657697	7.35E-12	0.05174839	0.193239614
cg05569784	0.036037395	-13.97865988	2.10E-44	0.022614871	0.057426541
cg05575054	0.064428938	-12.88932954	5.17E-38	0.042460849	0.097762721
cg05576245	0.035160701	-13.53334722	9.94E-42	0.021651632	0.057098464
cg05609780	0.068810266	-9.463840982	2.97E-21	0.039530373	0.119777587
cg05624196	3.10116512	4.799543676	1.59E-06	1.953455397	4.923186429
cg05632631	0.053307832	-12.35493555	4.58E-35	0.03348201	0.08487319
cg05652757	0.03026093	-14.41206253	4.35E-47	0.018805735	0.048693861
cg05656374	0.047731771	-14.75996991	2.65E-49	0.031868933	0.071490376
cg05667311	0.057118161	-11.14697484	7.41E-29	0.034528585	0.094486474
cg05670596	0.025984717	-10.7701428	4.76E-27	0.013372925	0.05049049
cg05678658	0.042050812	-12.28470869	1.09E-34	0.025363224	0.069717903
cg05697695	0.03784872	-11.2641347	1.97E-29	0.021410733	0.066906893
cg05701125	0.008955736	-8.308263395	9.71E-17	0.00294436	0.027240281
cg05710753	0.063128171	-11.63507508	2.73E-31	0.039638493	0.100537777
cg05718255	0.012951383	-14.77170785	2.23E-49	0.007275308	0.023055838
cg05728902	0.025323947	-12.38241615	3.25E-35	0.014152483	0.045313764
cg05730365	0.102935853	-10.930894	8.20E-28	0.068472302	0.154745633
cg05744064	0.054990765	-10.88902893	1.30E-27	0.032624886	0.092689496
cg05753993	0.007653004	-13.19378357	9.53E-40	0.003710827	0.015783129
cg05754122	0.019410075	-13.38534384	7.37E-41	0.010898072	0.034570428
cg05757654	0.03718859	-11.92046989	9.26E-33	0.021644942	0.063894428
cg05759948	0.04700234	-11.68663153	1.49E-31	0.028146263	0.078490701
cg05765580	0.06292647	-12.03871601	2.22E-33	0.040112281	0.098716417
cg05783223	0.097586867	-7.19011625	6.47E-13	0.051749736	0.184024062
cg05797854	0.036022874	-14.90619747	3.00E-50	0.023269544	0.055765917
cg05798125	0.00441603	-13.94129065	3.55E-44	0.002060412	0.009464765
cg05812950	0.024479849	-9.307828838	1.30E-20	0.011208247	0.053466258
cg05814654	0.061997703	-10.5053488	8.16E-26	0.036903817	0.104154947
cg05817709	0.044748727	-14.72710722	4.32E-49	0.029595058	0.067661586
cg05818394	0.04483957	-10.18220469	2.38E-24	0.024667259	0.081508329
cg05835982	0.050427202	-11.65954081	2.05E-31	0.030519919	0.083319445
cg05836788	0.011669853	-11.94845588	6.61E-33	0.005623369	0.02421777
cg05839235	9.56491047	8.579988652	9.49E-18	5.710310449	16.02146033
cg05840533	0.19718486	-7.969888132	1.59E-15	0.132272045	0.293953789
cg05848175	0.014760192	-13.48339101	1.96E-41	0.007997398	0.027241766
cg05852143	0.293534911	-4.368023763	1.25E-05	0.169353754	0.508773745
cg05855618	0.068568408	-10.0032258	1.48E-23	0.040558523	0.115922034
cg05860978	0.049080329	-13.11818142	2.59E-39	0.031283713	0.077001048
cg05866411	0.062702829	-14.54701221	6.10E-48	0.043175951	0.091060989
cg05872923	0.045455425	-12.2890757	1.04E-34	0.027764275	0.074419221
cg05876623	0.180730086	-6.598741212	4.15E-11	0.1087309	0.300405535
cg05877402	0.045339982	-12.70245173	5.73E-37	0.0281306	0.073077504
cg05886626	0.047942269	-13.64867304	2.06E-42	0.030993339	0.074159843
cg05893785	0.017125337	-14.49490644	1.30E-47	0.009880896	0.02968123
cg05898452	0.017694313	-10.36540405	3.56E-25	0.008251287	0.037944228
cg05906024	0.108056496	-7.74014281	9.93E-15	0.061510794	0.189823699
cg05914150	0.175577172	-6.940136396	3.92E-12	0.107423244	0.286970883
cg05921699	0.0463932	-13.5582959	7.08E-42	0.029763175	0.072315169
cg05923197	0.116040885	-7.687830044	1.50E-14	0.06700998	0.200947485
cg05928290	0.084446112	-8.007323551	1.17E-15	0.04611445	0.154640157
cg05932139	0.020941577	-10.22756426	1.49E-24	0.009982866	0.043930235
cg05941904	0.027632103	-12.12011703	8.26E-34	0.015465802	0.049369127
cg05942508	0.031914004	-12.17375993	4.29E-34	0.018328363	0.05556981
cg05944877	0.06209811	-12.38650153	3.09E-35	0.040003916	0.096394943
cg05951576	0.045160751	-11.22169517	3.19E-29	0.026290801	0.077574413
cg05970790	0.055952792	-7.640340073	2.17E-14	0.026705611	0.117230605
cg05980782	0.025133782	-14.47397548	1.77E-47	0.015262723	0.041388881
cg05981394	0.011925645	-13.64829762	2.07E-42	0.00631328	0.022527278
cg05997059	0.144055255	-7.815886807	5.46E-15	0.088616836	0.234175775
cg05997362	0.049011124	-13.23865628	5.25E-40	0.031361344	0.076593982
cg06007761	0.041236899	-12.18800678	3.60E-34	0.024694995	0.068859373
cg06021990	0.076702147	-12.77524549	2.25E-37	0.051726838	0.113736305
cg06029905	0.079711198	-8.667134018	4.43E-18	0.044989552	0.141230015
cg06031301	0.108049768	-9.530167535	1.57E-21	0.068372264	0.170752755
cg06052090	0.037787731	-11.61929719	3.29E-31	0.02174582	0.065663775
cg06055763	0.06416727	-6.74806706	1.50E-11	0.028900139	0.14247124
cg06081951	0.017868119	-13.78377017	3.19E-43	0.010081743	0.031668103
cg06083483	0.144155774	-7.647439906	2.05E-14	0.087750365	0.236818244
cg06096336	8.980808881	8.49904505	1.91E-17	5.413416802	14.89907966
cg06097659	0.078020013	-10.53839726	5.75E-26	0.048548413	0.125382521
cg06106653	0.101474133	-10.16549831	2.83E-24	0.065279256	0.157737699
cg06111286	0.073461294	-11.04816844	2.24E-28	0.04622697	0.116740547
cg06129712	0.041393462	-13.78147642	3.29E-43	0.02631695	0.065107038
cg06144675	0.03573371	-11.10903887	1.13E-28	0.019851721	0.06432178
cg06154313	0.093508631	-7.736179509	1.02E-14	0.051299909	0.170445998
cg06159340	0.04928882	-8.696641991	3.42E-18	0.025011104	0.097132368
cg06169131	0.078432701	-8.331820047	7.96E-17	0.043096347	0.142742692
cg06182018	0.058626982	-11.21165534	3.57E-29	0.035706121	0.096261449
cg06190732	0.068948641	-10.8416754	2.18E-27	0.042516133	0.111814382
cg06192381	0.033739293	-9.375475574	6.89E-21	0.016612674	0.068522376
cg06207804	0.023868205	-13.7310821	6.61E-43	0.01400461	0.040678835
cg06208339	0.028211782	-13.27772801	3.12E-40	0.016660732	0.047771291
cg06209210	0.00877601	-8.544501711	1.29E-17	0.002961586	0.026005782
cg06218285	0.06490143	-9.906905233	3.88E-23	0.037780945	0.111489946
cg06220235	0.054802639	-12.18775298	3.61E-34	0.034354435	0.087421878
cg06225154	0.038519954	-12.16631526	4.70E-34	0.022795187	0.065092113
cg06230948	0.02875068	-8.27444805	1.29E-16	0.012403634	0.066641889
cg06248767	0.067004846	-10.28587791	8.16E-25	0.040033347	0.11214774
cg06251289	0.026137397	-14.95454149	1.45E-50	0.016211621	0.04214036
cg06252985	0.018359767	-11.91261325	1.02E-32	0.00951095	0.035441365
cg06269919	0.010646573	-12.53119397	5.04E-36	0.005231811	0.021665446
cg06275635	0.108978721	-10.72074121	8.13E-27	0.072668918	0.163431108
cg06277277	0.071190051	-10.13636695	3.81E-24	0.042709408	0.118662929
cg06285439	0.03165371	-13.12192541	2.47E-39	0.018899037	0.053016318
cg06288821	0.060573741	-13.92779448	4.29E-44	0.040824751	0.089876313
cg06315974	0.047814372	-10.80913663	3.12E-27	0.027550515	0.082982628
cg06332859	0.081473657	-11.15583435	6.71E-29	0.052443814	0.126572732
cg06355720	0.052369807	-10.4876577	9.84E-26	0.030178601	0.090878855
cg06364417	0.035154028	-9.415957923	4.69E-21	0.017511156	0.070572478
cg06367149	0.093752752	-8.957132241	3.33E-19	0.055851863	0.157373057
cg06375761	0.052663998	-8.862281975	7.84E-19	0.027464169	0.100986004
cg06383401	0.132195837	-8.770314815	1.78E-18	0.08410661	0.207780806
cg06399029	0.087199897	-9.948841127	2.55E-23	0.053925367	0.141006401
cg06419659	0.044235763	-12.90579785	4.17E-38	0.027549346	0.071029008
cg06422039	0.061525405	-13.57324588	5.77E-42	0.041133445	0.092026706
cg06433023	0.084522684	-14.10985834	3.30E-45	0.059968324	0.119130962
cg06437840	0.104812107	-8.449401396	2.93E-17	0.062112836	0.176864856
cg06448249	0.033142528	-13.27395103	3.28E-40	0.02004072	0.054809767
cg06454982	0.03844436	-12.02504971	2.62E-33	0.022603432	0.065386923
cg06457011	0.04392815	-12.14186304	6.34E-34	0.026524777	0.072750183
cg06460869	0.077399206	-9.563368152	1.14E-21	0.045812993	0.13076284
cg06473288	0.053943622	-11.48699226	1.53E-30	0.032777652	0.088777391
cg06485706	0.040428421	-9.326792097	1.09E-20	0.020601136	0.079338208
cg06522515	0.073290983	-10.73595327	6.90E-27	0.045483439	0.11809943
cg06526872	0.052796236	-13.60553733	3.71E-42	0.034560961	0.080652923
cg06531741	0.036887997	-13.58996315	4.59E-42	0.022919186	0.059370535
cg06536868	0.117222261	-10.17244879	2.63E-24	0.077559101	0.177168873
cg06540636	0.044462409	-10.39676068	2.57E-25	0.024723899	0.079959305
cg06543018	0.031805506	-13.9318565	4.06E-44	0.019580828	0.051662278
cg06548292	0.049823021	-9.883564843	4.91E-23	0.027486753	0.090310173
cg06560379	0.033688282	-10.33551422	4.87E-25	0.017710831	0.064079455
cg06565975	0.056264887	-13.80603297	2.34E-43	0.037395192	0.08465627
cg06576318	0.007193887	-12.45938538	1.24E-35	0.00331014	0.015634389
cg06576557	0.087618151	-12.28383906	1.11E-34	0.059412565	0.129214088
cg06578825	0.023133719	-10.32769671	5.28E-25	0.01131921	0.047279707
cg06589885	0.021357998	-11.5159891	1.10E-30	0.011098392	0.041101817
cg06615152	0.050953928	-9.46160133	3.03E-21	0.027502391	0.094402805
cg06618866	0.113684335	-7.277312859	3.41E-13	0.063296104	0.204185208
cg06623274	0.054064879	-11.9434101	7.03E-33	0.0334951	0.087266828
cg06624527	0.012459508	-14.69404532	7.04E-49	0.006941758	0.022363117
cg06629734	0.075053756	-13.47679814	2.14E-41	0.05150093	0.109377953
cg06630958	0.025654891	-11.99919803	3.59E-33	0.014103342	0.046667905
cg06643466	0.046378237	-10.58773461	3.40E-26	0.026268002	0.081884448
cg06649410	17.68494447	12.32815888	6.39E-35	11.20098707	27.92229463
cg06652329	0.124908471	-6.794427089	1.09E-11	0.068547087	0.227611807
cg06658391	0.025872834	-11.62800289	2.97E-31	0.013973979	0.047903571
cg06669759	0.084172012	-8.873943383	7.06E-19	0.048727305	0.145399537
cg06679347	0.089041576	-6.648202875	2.97E-11	0.043643659	0.181662182
cg06679534	0.07188104	-10.12982229	4.07E-24	0.043190368	0.119630466
cg06685875	0.026528076	-13.45538233	2.86E-41	0.015634951	0.045010618
cg06689372	0.044778475	-9.586832237	9.08E-22	0.023729545	0.084498538
cg06695115	0.039362459	-13.31211584	1.97E-40	0.024447471	0.063376829
cg06698332	0.035521225	-13.39461028	6.50E-41	0.021796579	0.057887865
cg06707369	0.007915835	-13.27343168	3.30E-40	0.003874247	0.016173579
cg06710195	0.032941107	-9.302081472	1.38E-20	0.016048083	0.067616581
cg06719628	0.054779249	-9.078509266	1.10E-19	0.02926141	0.102550289
cg06726231	0.032776062	-11.27263105	1.79E-29	0.018090798	0.059382135
cg06731443	0.040443827	-8.215502429	2.11E-16	0.018814402	0.086938887
cg06732395	0.026843461	-12.66038328	9.80E-37	0.015332245	0.046997123
cg06745704	0.008092911	-14.64023087	1.56E-48	0.004246703	0.015422603
cg06746744	0.069263845	-10.22851006	1.48E-24	0.041526668	0.115527693
cg06748078	0.050506291	-6.673348511	2.50E-11	0.021014436	0.121387287
cg06791446	0.062601519	-11.92147187	9.15E-33	0.039695013	0.09872651
cg06796611	0.040474893	-13.04475084	6.81E-39	0.024998642	0.065532239
cg06800840	0.113482059	-9.866575584	5.81E-23	0.073653178	0.174848908
cg06801852	0.05729757	-12.40697051	2.40E-35	0.036471657	0.090015421
cg06808751	21.94405743	11.82397249	2.93E-32	13.1515732	36.61475698
cg06811166	0.033452697	-13.81572114	2.05E-43	0.020658553	0.054170439
cg06815112	0.032539837	-13.04412965	6.86E-39	0.019448955	0.054442052
cg06815715	0.020504673	-12.89885785	4.57E-38	0.011359028	0.037013873
cg06818377	0.065971281	-11.69895952	1.29E-31	0.041836725	0.104028456
cg06824795	0.016043624	-14.47435631	1.76E-47	0.009168189	0.028075105
cg06853894	0.02519252	-13.2427248	4.97E-40	0.014610157	0.043439851
cg06856891	0.047140495	-12.024759	2.63E-33	0.028652683	0.077557353
cg06859106	0.053588033	-12.65835922	1.01E-36	0.034062956	0.084304993
cg06871213	0.012133858	-14.88109475	4.37E-50	0.006786496	0.021694627
cg06872257	0.03216307	-13.05286369	6.12E-39	0.019196784	0.053887312
cg06873218	0.018927946	-11.47241827	1.82E-30	0.009610842	0.037277394
cg06875754	0.100993832	-6.669861726	2.56E-11	0.051487659	0.19810095
cg06880420	0.029806105	-13.52189477	1.16E-41	0.017912643	0.04959647
cg06886736	0.090519025	-6.425569197	1.31E-10	0.043502947	0.188348019
cg06892726	0.060989689	-12.79074323	1.85E-37	0.039729913	0.093625731
cg06899755	0.060030868	-12.45338252	1.34E-35	0.038557623	0.093462844
cg06900257	0.053477627	-7.868283808	3.60E-15	0.02578481	0.110912458
cg06905823	0.02112198	-13.33532289	1.44E-40	0.011981519	0.037235516
cg06912792	0.125138195	-6.510202042	7.50E-11	0.066934455	0.233953766
cg06913958	0.032945539	-12.89284795	4.94E-38	0.019609785	0.055350353
cg06937997	0.201484351	-6.851553337	7.31E-12	0.127412405	0.318618453
cg06941037	0.046892475	-10.40098698	2.45E-25	0.026344234	0.083468139
cg06942111	0.027199726	-13.01742084	9.74E-39	0.015807574	0.046801939
cg06952660	0.078704896	-10.32235522	5.58E-25	0.048571259	0.127533461
cg06954535	0.043414885	-11.62737348	2.99E-31	0.02558543	0.073668971
cg06958211	0.053586502	-9.561021588	1.17E-21	0.029411543	0.097632185
cg06958766	0.089461173	-12.92549016	3.23E-38	0.062039046	0.129004265
cg06993714	0.031391339	-15.17841742	4.91E-52	0.020077303	0.049081102
cg06995408	0.0407277	-13.30625876	2.13E-40	0.025417432	0.065260154
cg07000713	0.061010857	-15.10155879	1.58E-51	0.042439527	0.087708912
cg07001963	0.027829597	-11.85709213	1.98E-32	0.015395212	0.050306971
cg07006673	0.057688053	-11.42200221	3.25E-30	0.035358498	0.094119139
cg07007118	0.055233916	-12.70563189	5.50E-37	0.035332891	0.086344065
cg07012823	0.071337671	-12.18082151	3.93E-34	0.046645674	0.109100436
cg07016276	0.247272636	-5.999048488	1.98E-09	0.156645926	0.39033097
cg07017135	0.092502757	-9.719658283	2.49E-22	0.057237455	0.149495818
cg07017374	5.756866101	7.833057046	4.76E-15	3.715135351	8.920672916
cg07018087	0.003341825	-11.8280682	2.80E-32	0.001299262	0.008595491
cg07032164	0.22484235	-4.864313144	1.15E-06	0.123234467	0.41022681
cg07034632	0.032088317	-14.00721208	1.41E-44	0.01983111	0.051921456
cg07037112	0.057724564	-11.13710545	8.28E-29	0.034944487	0.095354822
cg07041323	0.014577651	-11.88405925	1.43E-32	0.007258317	0.029277848
cg07042014	0.028351143	-12.07475973	1.44E-33	0.015899858	0.050553114
cg07046818	0.091505337	-8.385762626	5.04E-17	0.052325127	0.160023056
cg07053727	0.10951865	-8.116320087	4.81E-16	0.064200664	0.186825711
cg07058109	0.127195913	-7.341088805	2.12E-13	0.073346688	0.220579833
cg07059469	0.019109985	-14.14270545	2.07E-45	0.011042545	0.033071321
cg07069934	0.031080365	-13.93308027	3.99E-44	0.019073236	0.050646312
cg07088935	0.065808815	-11.29843849	1.34E-29	0.041047746	0.105506406
cg07089275	0.066147982	-9.730211889	2.24E-22	0.038276512	0.114314373
cg07100000	0.041687027	-14.38776397	6.18E-47	0.027040295	0.064267354
cg07106881	0.079584288	-6.621572235	3.55E-11	0.037624937	0.168336733
cg07120369	0.079628152	-12.89171988	5.01E-38	0.054199184	0.116987788
cg07123170	0.043384889	-11.34545072	7.81E-30	0.025230987	0.074600675
cg07127456	0.09074412	-8.835981124	9.92E-19	0.053290001	0.154522335
cg07137336	0.051460996	-9.212794377	3.18E-20	0.027374947	0.096739333
cg07160118	0.015497792	-10.96178795	5.83E-28	0.007356829	0.032647427
cg07162820	0.040340745	-14.48926636	1.42E-47	0.026130204	0.062279486
cg07165167	0.067240152	-12.84555708	9.11E-38	0.044539905	0.101509827
cg07170045	0.009529552	-10.37814784	3.12E-25	0.003957404	0.022947454
cg07170253	0.014401763	-11.48965343	1.49E-30	0.006986646	0.029686743
cg07170824	0.064331177	-10.2249168	1.53E-24	0.038020137	0.108850222
cg07173760	0.093754573	-10.39136759	2.71E-25	0.059992256	0.146517576
cg07175507	0.050360648	-11.64045492	2.57E-31	0.030447783	0.083296538
cg07178945	0.045496008	-10.91763141	9.49E-28	0.026124553	0.079231469
cg07192857	0.013539956	-8.486981213	2.12E-17	0.005013456	0.03656767
cg07202479	0.020176733	-13.46146799	2.64E-41	0.011429846	0.035617327
cg07210669	0.046587254	-11.23373223	2.78E-29	0.027284622	0.079545625
cg07216194	0.069609034	-9.823432613	8.93E-23	0.040902995	0.118461194
cg07216258	0.034911722	-9.989671294	1.69E-23	0.018076054	0.067427789
cg07222575	0.047302529	-11.56268482	6.37E-31	0.028201166	0.079341727
cg07239938	0.121652996	-7.432464792	1.07E-13	0.069801838	0.212020941
cg07250222	0.084420969	-7.956196803	1.77E-15	0.045918475	0.15520768
cg07260017	0.014358728	-14.5338791	7.39E-48	0.008102036	0.025447072
cg07276078	0.079426367	-7.542030975	4.63E-14	0.041124074	0.153402791
cg07277549	0.022160718	-10.7984212	3.50E-27	0.011099401	0.044245398
cg07281948	0.0512025	-8.373842007	5.58E-17	0.025538215	0.102657759
cg07290920	0.051634053	-15.07389097	2.41E-51	0.035122655	0.075907569
cg07294541	0.044976085	-10.794119	3.67E-27	0.025609085	0.078989476
cg07303244	13.31893232	10.66326012	1.51E-26	8.275341925	21.43645058
cg07312854	0.089388455	-10.21372253	1.72E-24	0.056238977	0.142077549
cg07321467	0.072413057	-11.14214421	7.82E-29	0.045630208	0.114916216
cg07345934	0.020104395	-9.192523793	3.84E-20	0.008740391	0.046243546
cg07348311	0.064343564	-11.30449172	1.25E-29	0.039987537	0.103534615
cg07350718	0.012603586	-9.299499664	1.41E-20	0.005013649	0.031683582
cg07357346	0.077712491	-9.564225916	1.13E-21	0.046038687	0.131177315
cg07363330	0.029722902	-13.54215789	8.82E-42	0.017869025	0.049440353
cg07366188	11.19350691	10.38989879	2.76E-25	7.097212886	17.65405645
cg07371589	0.079325699	-10.54634505	5.28E-26	0.049531073	0.127042809
cg07385501	0.056843743	-11.49354326	1.42E-30	0.034859563	0.092692241
cg07388018	0.034509793	-16.24767171	2.32E-59	0.022991837	0.051797766
cg07392307	0.062017848	-10.40230272	2.42E-25	0.036728829	0.104719196
cg07397033	0.046080553	-13.83803747	1.50E-43	0.02980051	0.071254396
cg07399928	0.034081514	-11.8008296	3.86E-32	0.019444169	0.059737682
cg07400091	0.032534965	-6.585331225	4.54E-11	0.011737822	0.090180607
cg07416664	0.115953892	-9.0139482	1.99E-19	0.0725816	0.18524399
cg07422329	0.061992154	-10.78201878	4.19E-27	0.037394414	0.102770086
cg07423205	0.051727881	-12.80849058	1.47E-37	0.032877438	0.081386321
cg07424400	0.024599566	-13.49002751	1.79E-41	0.014359706	0.042141438
cg07441143	0.021709331	-13.54794206	8.15E-42	0.012474155	0.037781722
cg07447742	0.053908239	-10.41222417	2.18E-25	0.031110425	0.093412361
cg07453451	0.027603613	-13.98418355	1.95E-44	0.016690076	0.045653445
cg07464201	0.039851493	-8.023833296	1.02E-15	0.018137537	0.087561037
cg07470708	0.011406047	-14.41109736	4.41E-47	0.006207234	0.020959077
cg07486383	0.08548393	-11.22851235	2.95E-29	0.055647074	0.131318716
cg07488506	0.046961849	-9.761488355	1.65E-22	0.025412715	0.086783929
cg07495027	0.067095314	-12.42468818	1.92E-35	0.04381328	0.102749238
cg07503593	0.025278741	-11.7192454	1.02E-31	0.013665552	0.046760992
cg07509155	0.113935479	-7.004152617	2.48E-12	0.06204188	0.209234366
cg07509935	0.035366997	-14.35466113	9.96E-47	0.022409179	0.055817505
cg07519471	0.020385585	-11.35269527	7.19E-30	0.010409732	0.039921494
cg07525077	0.075908501	-11.70258892	1.24E-31	0.049290143	0.11690168
cg07533630	0.022958382	-11.38749595	4.83E-30	0.011990408	0.043959082
cg07537370	0.071967677	-9.416187891	4.68E-21	0.041615253	0.12445789
cg07537443	0.047971067	-11.15038362	7.13E-29	0.02812729	0.081814608
cg07544244	0.018927221	-14.25393673	4.24E-46	0.010969341	0.03265827
cg07550362	0.13274113	-6.907137341	4.95E-12	0.074842835	0.235429453
cg07554474	0.007959655	-14.52854878	7.99E-48	0.004146826	0.015278217
cg07557690	0.064389186	-12.45034329	1.39E-35	0.041811265	0.099159097
cg07569575	0.074278555	-12.81034231	1.44E-37	0.049900762	0.110565522
cg07579404	0.03832564	-8.813217061	1.22E-18	0.018555506	0.079160042
cg07582829	0.030945418	-11.49424432	1.41E-30	0.017108715	0.05597258
cg07583420	0.001321464	-9.086834431	1.02E-19	0.000316292	0.005521063
cg07584981	0.0102735	-13.48205888	1.99E-41	0.005280446	0.01998786
cg07593390	0.042820836	-15.28430639	9.73E-53	0.028588222	0.064139141
cg07595663	0.033913303	-8.890279769	6.10E-19	0.016083233	0.071510009
cg07601967	0.130088998	-8.666862551	4.44E-18	0.082022098	0.206324244
cg07611666	0.100670011	-8.173833417	2.99E-16	0.058051087	0.174578146
cg07616471	0.108054743	-8.331721764	7.97E-17	0.064020207	0.182377219
cg07620230	0.026547647	-13.19623935	9.22E-40	0.015486575	0.045508935
cg07622001	0.024124788	-10.44358189	1.57E-25	0.011992171	0.048532114
cg07629965	0.278045196	-4.926483025	8.37E-07	0.167094022	0.462668443
cg07643942	0.110160643	-10.98579865	4.47E-28	0.074321673	0.163281674
cg07647822	0.046046642	-12.34557443	5.15E-35	0.028246808	0.07506311
cg07648238	0.047401552	-11.10843742	1.14E-28	0.027679003	0.081177315
cg07668993	0.031615956	-14.31796452	1.69E-46	0.019704291	0.050728476
cg07671976	0.116145292	-7.200463645	6.00E-13	0.064639105	0.208693001
cg07676920	0.061434038	-14.99999524	7.34E-51	0.042667517	0.088454667
cg07680129	0.012543902	-13.55590546	7.31E-42	0.006660347	0.023624815
cg07699648	0.077675729	-9.79388493	1.20E-22	0.046580904	0.129527733
cg07701018	0.038711257	-11.65376893	2.20E-31	0.022404524	0.066886552
cg07705835	0.016317613	-11.97038509	5.08E-33	0.008317772	0.032011516
cg07719512	0.005751209	-14.59995409	2.81E-48	0.002877525	0.011494742
cg07740306	0.124912059	-9.600479688	7.96E-22	0.081690903	0.191000734
cg07744618	0.028156448	-12.67995433	7.64E-37	0.016215347	0.048891064
cg07760773	0.031105351	-13.62230922	2.95E-42	0.018879294	0.051248889
cg07777790	0.10291507	-9.604498164	7.65E-22	0.064708037	0.163681547
cg07778819	0.050738678	-14.05746217	6.93E-45	0.033483499	0.076886032
cg07781736	0.044294474	-12.23868668	1.93E-34	0.026888666	0.072967564
cg07794885	0.060837647	-11.87884706	1.52E-32	0.038332358	0.096556002
cg07800544	0.076875723	-13.23563533	5.46E-40	0.052576813	0.112404621
cg07805542	0.041485659	-14.24299599	4.96E-46	0.026773698	0.06428174
cg07808231	0.156196865	-6.371307965	1.87E-10	0.088232173	0.276514334
cg07809452	0.04947236	-8.683511393	3.84E-18	0.025099549	0.097512286
cg07810039	0.07621307	-13.92364968	4.55E-44	0.053046681	0.109496615
cg07843120	0.006463565	-8.589197222	8.76E-18	0.002045715	0.020422046
cg07855572	0.074749143	-8.964083587	3.13E-19	0.042395948	0.131791708
cg07858728	0.046089155	-13.23743939	5.33E-40	0.029223234	0.072689087
cg07862554	13.73897138	10.00346002	1.47E-23	8.222358984	22.95683451
cg07864297	0.100174251	-9.038046392	1.59E-19	0.060822327	0.164986792
cg07868155	0.094334939	-8.597265709	8.16E-18	0.055071039	0.161592749
cg07873178	0.03522982	-13.97603061	2.18E-44	0.022035998	0.056323303
cg07879739	0.113772645	-10.29722371	7.25E-25	0.075225482	0.172072208
cg07882171	0.049674751	-8.286379803	1.17E-16	0.024419389	0.101050068
cg07893801	0.09871913	-8.11196886	4.98E-16	0.056420217	0.172730044
cg07898582	0.01786914	-13.85064242	1.26E-43	0.010110298	0.031582271
cg07898899	0.029409913	-9.159242271	5.23E-20	0.013828353	0.062548521
cg07905975	0.043673798	-13.55723917	7.18E-42	0.027773992	0.06867578
cg07910075	0.029439255	-13.05069087	6.30E-39	0.017337598	0.049987878
cg07914457	0.045771094	-8.89744352	5.71E-19	0.023202835	0.090290391
cg07919167	0.069457323	-11.63194757	2.84E-31	0.044314866	0.108864591
cg07922154	0.040112762	-14.46127851	2.13E-47	0.025940769	0.062027215
cg07935264	0.133199469	-9.192149469	3.85E-20	0.086661778	0.20472807
cg07959068	0.046874968	-12.45180792	1.37E-35	0.028956217	0.075882241
cg07961632	0.007225005	-14.45023357	2.50E-47	0.003701866	0.014101184
cg07961887	0.070065747	-8.534498964	1.41E-17	0.03805169	0.129014215
cg07974719	0.049410356	-11.63293042	2.80E-31	0.029767822	0.082014171
cg07978099	0.042154073	-11.52911353	9.41E-31	0.024607104	0.072213529
cg07982208	0.01094855	-12.3362899	5.78E-35	0.005343843	0.022431563
cg07997076	0.044517063	-12.99159823	1.37E-38	0.027837989	0.07118937
cg08015801	0.022985765	-14.06215441	6.49E-45	0.013585679	0.038889879
cg08032924	0.080206061	-8.973913239	2.86E-19	0.046225174	0.13916686
cg08057786	0.049378521	-11.38076368	5.21E-30	0.029413234	0.082895962
cg08065733	0.047792986	-10.81690126	2.86E-27	0.02754686	0.082919416
cg08079330	0.089914108	-11.50908117	1.19E-30	0.059657861	0.135515198
cg08089513	0.037697437	-12.51374573	6.28E-36	0.022559363	0.062993657
cg08104462	0.073264369	-10.40679554	2.31E-25	0.044782918	0.119859715
cg08120210	0.02874888	-14.8503598	6.92E-50	0.017996511	0.045925462
cg08120226	0.148080169	-6.591633574	4.35E-11	0.083917297	0.261301748
cg08141873	0.090566165	-7.906740135	2.64E-15	0.049935944	0.164255035
cg08144586	0.020017659	-8.634452827	5.90E-18	0.008238446	0.048638626
cg08155347	0.143073476	-7.255414675	4.00E-13	0.084614242	0.241921678
cg08158862	0.08943819	-9.036240689	1.62E-19	0.052979511	0.150986478
cg08161802	0.022968587	-12.01363893	3.01E-33	0.012409711	0.042511543
cg08162372	0.171275085	-8.741999739	2.29E-18	0.115315519	0.254390345
cg08188886	0.037244228	-9.686837871	3.43E-22	0.019139804	0.072473705
cg08195943	0.131124244	-7.143446661	9.10E-13	0.075093032	0.228963553
cg08196359	0.229511877	-5.821002911	5.85E-09	0.139824964	0.376726016
cg08204023	0.060325837	-12.75806224	2.81E-37	0.039188401	0.09286438
cg08208133	0.051418052	-13.67680134	1.40E-42	0.033605557	0.07867199
cg08217388	0.053696453	-8.715243854	2.90E-18	0.027817886	0.10364947
cg08244262	0.034246921	-14.75625575	2.80E-49	0.02187692	0.053611368
cg08259810	0.067353986	-12.75378151	2.97E-37	0.044494833	0.101956992
cg08263991	0.011408982	-9.71942346	2.49E-22	0.004628948	0.028119752
cg08274234	0.088043697	-8.473583025	2.38E-17	0.050188471	0.15445166
cg08281777	0.031186582	-11.37995812	5.26E-30	0.017162663	0.056669697
cg08282819	0.031323059	-9.994808594	1.61E-23	0.015882024	0.061776387
cg08289177	0.00569813	-13.67450544	1.44E-42	0.002716827	0.011950959
cg08309069	0.075426503	-11.07946984	1.58E-28	0.047748241	0.119149045
cg08309251	0.057633694	-10.48692194	9.92E-26	0.033810517	0.098242882
cg08313880	0.01031931	-14.59539914	3.00E-48	0.005583556	0.019071744
cg08317694	0.101078139	-9.353390623	8.49E-21	0.06252984	0.163390635
cg08320659	0.049942692	-15.40269175	1.57E-53	0.034107895	0.07312889
cg08324925	0.089173982	-9.334927854	1.01E-20	0.053682147	0.148131165
cg08327371	0.035801381	-15.70471471	1.40E-55	0.023627895	0.05424685
cg08337166	0.034062899	-11.59031349	4.61E-31	0.019234687	0.06032233
cg08340482	0.066977635	-11.41672396	3.45E-30	0.04210867	0.106533966
cg08348900	0.042300745	-12.1804288	3.95E-34	0.025428012	0.070369362
cg08355301	0.010655388	-13.81753891	2.00E-43	0.00559484	0.020293216
cg08372315	0.02623135	-15.04063458	3.98E-51	0.016322067	0.042156651
cg08373187	0.025150165	-11.10402898	1.20E-28	0.013128693	0.048179269
cg08375286	0.058306923	-12.57828083	2.78E-36	0.037444932	0.090791923
cg08388507	0.07665353	-9.672324284	3.95E-22	0.045550997	0.128993086
cg08402873	0.048960697	-13.77240428	3.74E-43	0.03187121	0.075213645
cg08404225	0.053269064	-13.09410488	3.56E-39	0.034343941	0.08262282
cg08406370	11.53215676	11.35947505	6.65E-30	7.562902094	17.58460415
cg08415391	0.049721346	-13.86487398	1.03E-43	0.032529979	0.075997964
cg08422803	0.037921398	-10.79388279	3.68E-27	0.020933254	0.068696077
cg08423054	0.126146097	-8.544659838	1.29E-17	0.078457292	0.202821654
cg08428486	0.02902329	-14.00941034	1.37E-44	0.017688039	0.047622655
cg08453449	0.022611937	-13.20620984	8.08E-40	0.012885499	0.039680239
cg08460875	0.0164528	-12.37928139	3.38E-35	0.008586653	0.031525044
cg08464513	0.062916406	-10.84471318	2.11E-27	0.038164943	0.103720163
cg08470863	0.056832027	-12.37417463	3.61E-35	0.036085381	0.089506586
cg08479073	0.09327643	-8.991348234	2.44E-19	0.055615952	0.156438794
cg08494843	0.018517346	-13.40021818	6.03E-41	0.0103321	0.033187068
cg08495115	9.129629523	10.07692467	6.99E-24	5.938063154	14.03658618
cg08495813	0.048306725	-13.79772181	2.63E-43	0.031410229	0.074292349
cg08499840	0.147563043	-8.884350132	6.43E-19	0.096749097	0.225065167
cg08521859	0.011019013	-12.66513213	9.23E-37	0.005484776	0.022137393
cg08533745	0.17354805	-6.5560521	5.53E-11	0.102811225	0.292953671
cg08534147	0.02754128	-12.29202371	1.00E-34	0.015532433	0.048834726
cg08535756	0.055757919	-11.30809018	1.20E-29	0.033807366	0.091960596
cg08548498	0.052643388	-15.92222716	4.44E-57	0.036639223	0.07563824
cg08551248	0.021124646	-12.83298011	1.07E-37	0.011720247	0.038075193
cg08553327	0.018584328	-12.57323222	2.96E-36	0.009984694	0.034590666
cg08554257	0.026000393	-13.20776823	7.91E-40	0.01512764	0.044687765
cg08571362	0.045193288	-9.963015959	2.21E-23	0.02457507	0.08310997
cg08578023	0.018871566	-9.781989281	1.35E-22	0.008518065	0.041809495
cg08580254	0.033423939	-10.51114133	7.68E-26	0.017735583	0.062989736
cg08589960	0.032763193	-8.270776151	1.33E-16	0.014573721	0.07365496
cg08596000	0.029034372	-13.14849524	1.74E-39	0.017131225	0.049208086
cg08604523	0.027281884	-11.25370001	2.22E-29	0.014570133	0.051084036
cg08610982	0.020341667	-13.6035314	3.82E-42	0.011605476	0.035654154
cg08614290	0.118962481	-8.078531556	6.56E-16	0.070972751	0.199401485
cg08615333	0.059542411	-11.74921416	7.13E-32	0.037191793	0.095324758
cg08618451	0.054608698	-11.04374958	2.35E-28	0.032595697	0.091487838
cg08621843	0.12371357	-5.887723164	3.92E-09	0.061700996	0.248051869
cg08641866	0.022306994	-9.170962435	4.69E-20	0.009896454	0.050280835
cg08651064	0.055650864	-8.323081305	8.57E-17	0.028187002	0.109874001
cg08652441	0.019233713	-11.46465505	1.99E-30	0.009788397	0.037793289
cg08652487	0.017366235	-14.29029767	2.52E-46	0.009960364	0.030278626
cg08670465	0.030981851	-14.65807651	1.20E-48	0.019469283	0.049302023
cg08676812	0.010700096	-9.578848615	9.81E-22	0.004228373	0.027077093
cg08678044	0.035038268	-13.08610781	3.95E-39	0.021210572	0.057880582
cg08679238	0.067611288	-12.26296986	1.43E-34	0.043956561	0.10399554
cg08682981	0.093432196	-7.815358801	5.48E-15	0.051560124	0.169308654
cg08690999	0.243381054	-7.474958203	7.72E-14	0.168022986	0.352537106
cg08691775	0.032456473	-14.56955078	4.39E-48	0.020466078	0.051471641
cg08693172	0.073860354	-10.31032586	6.33E-25	0.045009021	0.121205743
cg08700651	0.015841953	-14.02135181	1.15E-44	0.008875041	0.028277896
cg08712336	0.079063913	-12.46258058	1.19E-35	0.05304759	0.117839516
cg08715226	0.004609018	-12.34050013	5.48E-35	0.001961255	0.010831354
cg08719515	0.031194197	-12.87570554	6.17E-38	0.018400893	0.052882102
cg08724254	0.012025273	-13.0031143	1.17E-38	0.006175995	0.023414393
cg08729686	0.208371597	-6.967361955	3.23E-12	0.134036596	0.323931849
cg08732418	0.02524584	-11.25460203	2.20E-29	0.013302545	0.047912069
cg08740698	0.047416298	-11.1736088	5.49E-29	0.027776144	0.08094375
cg08748308	0.042827196	-13.99829754	1.60E-44	0.027551206	0.066573083
cg08757862	0.047240451	-12.25835392	1.52E-34	0.028996977	0.076961823
cg08761073	0.07026687	-11.91418046	9.98E-33	0.045397634	0.108759701
cg08774969	0.03935679	-14.30562786	2.02E-46	0.025265519	0.061307146
cg08799727	0.047766102	-13.0983575	3.36E-39	0.030301964	0.075295466
cg08806558	0.029193303	-13.05704971	5.79E-39	0.01717554	0.049619922
cg08812555	0.111292277	-8.532499919	1.43E-17	0.067209799	0.184288171
cg08816023	0.022920467	-12.53410728	4.86E-36	0.012700209	0.041365288
cg08832220	0.076454235	-8.511949742	1.71E-17	0.042295413	0.138200568
cg08833670	0.047039681	-7.609606289	2.75E-14	0.021406142	0.103369006
cg08835985	0.101880057	-8.502762335	1.85E-17	0.060178966	0.172477972
cg08847140	0.036427844	-10.76652165	4.95E-27	0.019932111	0.066575379
cg08848903	0.030046244	-12.80106232	1.62E-37	0.017568126	0.051387199
cg08855630	0.042172944	-12.26936987	1.32E-34	0.025432596	0.069932193
cg08877374	0.028177354	-13.02473185	8.85E-39	0.016468002	0.048212483
cg08893575	0.030893523	-8.564343186	1.09E-17	0.013940268	0.068464234
cg08894788	0.01477312	-13.35481496	1.11E-40	0.007958339	0.027423446
cg08901339	0.055766557	-12.21539512	2.57E-34	0.035093697	0.088617307
cg08911152	0.017070922	-15.22224946	2.52E-52	0.010107611	0.028831379
cg08914740	0.058554162	-11.90914142	1.06E-32	0.036705135	0.093408998
cg08918274	0.029326522	-9.008448026	2.09E-19	0.01360765	0.063203043
cg08918985	0.155931034	-8.024186444	1.02E-15	0.099037726	0.245507328
cg08919597	0.069455457	-12.69619549	6.21E-37	0.046014618	0.104837567
cg08924203	0.064828886	-9.778589393	1.39E-22	0.037463325	0.112183971
cg08926253	0.024385078	-13.39958873	6.08E-41	0.014164722	0.041979787
cg08944430	0.060410447	-12.67515379	8.12E-37	0.039141272	0.093237189
cg08946601	0.054144485	-13.97135283	2.33E-44	0.03596595	0.08151113
cg08946713	0.159527602	-8.096392125	5.66E-16	0.102296172	0.248778184
cg08950537	0.348842278	-4.523830105	6.07E-06	0.221040422	0.550537017
cg08954353	0.037816705	-13.6123853	3.38E-42	0.023598971	0.060600233
cg08958618	0.032680832	-12.36650313	3.97E-35	0.019003071	0.056203378
cg08969950	0.066259642	-9.710400897	2.72E-22	0.038311396	0.114596194
cg08972954	0.065634277	-9.756548713	1.73E-22	0.03797586	0.113436755
cg08976646	0.150049384	-8.435094652	3.31E-17	0.096566263	0.233154073
cg08985333	0.009839092	-15.81786844	2.34E-56	0.00554965	0.017443932
cg08991965	0.089685228	-8.212698013	2.16E-16	0.05044142	0.159461016
cg08998192	0.037985808	-11.56216439	6.41E-31	0.021819532	0.066129815
cg09002726	0.077317825	-12.90487357	4.23E-38	0.052412391	0.114057878
cg09015246	0.035158312	-13.32689166	1.61E-40	0.021487939	0.057525616
cg09017117	0.04727708	-13.51280331	1.31E-41	0.030367945	0.073601368
cg09028487	0.061302715	-8.326931539	8.30E-17	0.031774661	0.11827106
cg09033997	0.044237643	-12.58057373	2.70E-36	0.02721548	0.07190647
cg09053081	0.132819278	-7.601508082	2.93E-14	0.078923036	0.22352106
cg09053907	0.055766235	-12.87218193	6.46E-38	0.035932661	0.086547248
cg09059466	0.073104873	-6.526163964	6.75E-11	0.033324381	0.160372747
cg09065714	0.103347677	-9.830244565	8.34E-23	0.065731117	0.162491418
cg09076337	0.059734395	-13.29662701	2.42E-40	0.039430852	0.090492538
cg09101894	11.46919412	9.021377546	1.86E-19	6.75058162	19.48608597
cg09106903	0.040212352	-15.37272891	2.49E-53	0.02669443	0.060575678
cg09107161	0.07422788	-11.16594532	5.99E-29	0.047023735	0.11717015
cg09107344	0.08217173	-9.274794564	1.78E-20	0.048459607	0.139336524
cg09108394	0.042906787	-14.99517498	7.90E-51	0.028430763	0.064753534
cg09115275	0.014875896	-10.22545703	1.53E-24	0.006640395	0.033325168
cg09123155	0.041234145	-12.30545097	8.47E-35	0.024814216	0.068519381
cg09126636	0.021747413	-11.85595296	2.00E-32	0.011549324	0.040950449
cg09131339	0.026493333	-13.4340214	3.82E-41	0.015598371	0.044998077
cg09132634	0.112173762	-9.073356969	1.15E-19	0.069928684	0.179939792
cg09134726	0.059429991	-10.17440013	2.58E-24	0.034501186	0.102371084
cg09135399	0.00373669	-14.09392646	4.14E-45	0.001717538	0.008129574
cg09138133	0.064269184	-10.77864766	4.34E-27	0.039016904	0.105865087
cg09153897	0.013325405	-13.67678016	1.40E-42	0.007176884	0.024741434
cg09157127	0.061597036	-11.06782231	1.80E-28	0.037601656	0.100904994
cg09158314	0.077695858	-11.24422092	2.47E-29	0.049771957	0.121286097
cg09164580	0.028143482	-10.81425736	2.95E-27	0.014734818	0.05375401
cg09165842	0.093001749	-9.591278058	8.70E-22	0.057240543	0.151104878
cg09167117	0.00793117	-13.45105579	3.04E-41	0.003919656	0.016048205
cg09174555	0.048067915	-11.73238631	8.70E-32	0.028950193	0.079810327
cg09179211	0.066824731	-10.864208	1.71E-27	0.041015623	0.108874238
cg09179845	0.110934656	-8.963613078	3.14E-19	0.068590464	0.179419956
cg09229893	0.050856508	-9.141002151	6.19E-20	0.02685149	0.09632182
cg09232440	0.050278786	-13.29465418	2.49E-40	0.032354632	0.078132746
cg09234582	0.134655964	-8.437626087	3.24E-17	0.084519061	0.214534194
cg09236284	0.154365007	-7.312380014	2.62E-13	0.093551905	0.254709461
cg09238677	0.067375903	-15.09893294	1.65E-51	0.047471723	0.095625608
cg09244872	0.019457824	-14.85611468	6.35E-50	0.011571106	0.03272003
cg09256683	0.135730351	-8.100357524	5.48E-16	0.083718094	0.220056707
cg09257975	0.090556176	-8.661041801	4.67E-18	0.052586252	0.155942298
cg09269945	0.057138135	-12.30669057	8.34E-35	0.036220468	0.090135954
cg09291834	0.063794346	-10.4726113	1.15E-25	0.038114962	0.106774831
cg09294937	0.052777461	-10.71246547	8.90E-27	0.030811037	0.090404628
cg09304624	0.043886179	-12.53926331	4.55E-36	0.026922492	0.071538576
cg09305491	0.045580119	-12.00080295	3.52E-33	0.027525009	0.075478533
cg09316306	0.026183919	-12.08679514	1.24E-33	0.014504647	0.047267445
cg09327847	0.042652732	-14.91817342	2.51E-50	0.028180452	0.064557359
cg09333580	0.009058529	-15.03088118	4.61E-51	0.004905311	0.016728184
cg09336671	0.097317225	-10.35737059	3.87E-25	0.062621154	0.151237107
cg09343667	0.015811215	-13.69349484	1.11E-42	0.008733359	0.028625244
cg09346617	0.073041949	-8.880563756	6.65E-19	0.040997725	0.130132253
cg09363587	0.087341958	-10.98615732	4.45E-28	0.056537144	0.134931077
cg09365002	0.058381299	-14.29532099	2.34E-46	0.039547895	0.086183502
cg09367901	0.118766507	-9.166792977	4.87E-20	0.075310078	0.187298747
cg09371559	0.028774818	-8.656769617	4.85E-18	0.012886066	0.064254691
cg09382809	0.047665614	-8.952922706	3.46E-19	0.024481574	0.092804933
cg09396217	0.03066973	-12.99801112	1.26E-38	0.018135171	0.05186785
cg09398550	0.096020205	-12.26902293	1.33E-34	0.066038331	0.139614064
cg09406989	0.044815076	-10.45571562	1.38E-25	0.025039659	0.0802084
cg09414638	0.121478261	-9.304972203	1.34E-20	0.077922132	0.189380958
cg09417692	0.008121922	-12.96921231	1.83E-38	0.003924256	0.016809713
cg09421562	0.056949903	-10.69972029	1.02E-26	0.033691896	0.096263252
cg09433588	0.079216183	-8.807431946	1.28E-18	0.045056889	0.139272902
cg09450063	0.143206917	-6.498533905	8.11E-11	0.079689653	0.257351115
cg09462350	0.044890795	-12.65677567	1.03E-36	0.027761135	0.072590096
cg09462575	0.032922924	-12.84628935	9.02E-38	0.019557462	0.055422272
cg09467501	0.044083585	-10.23869842	1.33E-24	0.024252405	0.080130711
cg09483067	0.008014905	-10.44922374	1.48E-25	0.003241395	0.019818227
cg09487078	0.066009699	-10.96182676	5.83E-28	0.040602686	0.107315077
cg09491962	0.024184478	-13.52530501	1.11E-41	0.014102418	0.041474376
cg09500443	0.038263987	-12.16534397	4.75E-34	0.022618454	0.064731775
cg09513276	0.038431561	-13.22441441	6.34E-40	0.023709777	0.062294339
cg09536336	0.052228088	-11.39863349	4.25E-30	0.031437734	0.086767487
cg09554443	0.004579676	-15.32345612	5.33E-53	0.002299541	0.009120704
cg09557991	0.090258472	-9.573582384	1.03E-21	0.055163131	0.147681824
cg09573371	0.132779415	-8.389370203	4.89E-17	0.082846172	0.212808541
cg09573761	0.04023626	-11.2218545	3.19E-29	0.022956503	0.07052279
cg09575280	0.147004923	-5.75263679	8.79E-09	0.076495515	0.282506074
cg09577367	0.041809961	-13.05909365	5.64E-39	0.025963044	0.067329273
cg09597022	0.052713005	-14.26260354	3.74E-46	0.03517904	0.078986262
cg09601514	0.042265337	-12.93980405	2.68E-38	0.026173703	0.068250132
cg09639890	0.045855645	-13.16254563	1.44E-39	0.028977973	0.072563398
cg09646983	0.053644783	-11.90233283	1.15E-32	0.033137371	0.086843422
cg09656020	0.205200076	-5.913112489	3.36E-09	0.121392385	0.346867484
cg09664215	0.126263676	-9.274372303	1.79E-20	0.081536215	0.19552681
cg09668344	0.025306068	-14.19388275	1.00E-45	0.015231187	0.042045118
cg09680007	0.028543948	-13.94005557	3.62E-44	0.017312516	0.047061732
cg09696120	0.044202009	-8.875095756	6.99E-19	0.02219746	0.088019873
cg09718987	0.035731	-14.27366576	3.19E-46	0.022613045	0.056458755
cg09721659	0.097865787	-7.832405941	4.79E-15	0.054707718	0.175070589
cg09727148	0.041909672	-9.826418251	8.66E-23	0.022259886	0.078905192
cg09742177	0.037727409	-14.22884244	6.07E-46	0.024021349	0.05925385
cg09745430	0.135235961	-6.897451088	5.29E-12	0.076592338	0.238780608
cg09750775	0.005439055	-8.783966337	1.58E-18	0.001699227	0.017409869
cg09772154	0.086611984	-7.883215932	3.19E-15	0.047144756	0.159119199
cg09774842	0.081581033	-7.752354342	9.02E-15	0.043292758	0.153731601
cg09780039	0.060352139	-14.08275847	4.85E-45	0.040831554	0.089205046
cg09786383	0.016722348	-9.013802225	1.99E-19	0.006870217	0.040702778
cg09827833	0.081108759	-9.601798134	7.86E-22	0.048571505	0.135442186
cg09829176	0.04172622	-8.778355304	1.66E-18	0.020529791	0.084807361
cg09842118	0.074991891	-11.66918054	1.83E-31	0.048535655	0.115869121
cg09845000	0.040060003	-9.52111373	1.71E-21	0.020657262	0.077687151
cg09849405	0.107449894	-10.067195	7.71E-24	0.069597435	0.165889441
cg09854088	0.064314976	-11.58220092	5.07E-31	0.040425204	0.102322702
cg09862303	0.072861989	-10.50910994	7.84E-26	0.044704973	0.118753441
cg09863247	0.025476377	-7.331852112	2.27E-13	0.009551322	0.067953501
cg09873409	0.028000233	-13.32874867	1.58E-40	0.016550842	0.04736998
cg09877009	0.045175371	-11.73157695	8.78E-32	0.026926485	0.075792073
cg09896622	0.028933329	-8.522434243	1.56E-17	0.012810185	0.065349371
cg09905973	0.038453165	-10.31782917	5.85E-25	0.020707481	0.071406361
cg09906922	0.029264312	-13.97464347	2.23E-44	0.017833642	0.048021596
cg09910635	0.043005067	-14.55116682	5.74E-48	0.028148942	0.065701789
cg09916783	0.026171682	-15.73496158	8.71E-56	0.016624746	0.041201047
cg09926178	0.05994559	-10.71574729	8.59E-27	0.035826378	0.100302458
cg09943050	0.035217291	-12.66626403	9.09E-37	0.020983722	0.059105699
cg09970175	0.06286913	-11.69222639	1.40E-31	0.039538476	0.099966613
cg09985351	0.060111101	-14.6363722	1.65E-48	0.041251893	0.087592208
cg10004114	0.047151143	-9.957049947	2.35E-23	0.025845206	0.086020993
cg10009056	0.086070952	-7.178946475	7.03E-13	0.044061157	0.168134683
cg10020333	0.088816385	-8.592886984	8.48E-18	0.051127359	0.154288238
cg10021295	0.047652229	-9.296794994	1.45E-20	0.025083884	0.090525651
cg10021819	0.043870063	-10.34954772	4.20E-25	0.02426758	0.079306733
cg10037049	0.011552122	-13.89651112	6.65E-44	0.006157715	0.021672248
cg10037521	0.078867122	-8.25574803	1.51E-16	0.04315315	0.14413833
cg10044466	0.045711448	-11.36814805	6.03E-30	0.026853572	0.077812237
cg10052840	0.012150918	-12.55337628	3.81E-36	0.006103209	0.024191337
cg10057264	0.042397887	-13.40218328	5.87E-41	0.026705708	0.067310735
cg10069121	0.076442585	-10.87836224	1.46E-27	0.048099983	0.12148588
cg10070788	10.56450859	10.50752435	7.98E-26	6.805673846	16.39938149
cg10082165	0.02052077	-11.59556536	4.34E-31	0.010639195	0.039580252
cg10089919	0.018277038	-14.06673104	6.08E-45	0.010464812	0.031921273
cg10098523	0.017941509	-12.59616867	2.22E-36	0.009597528	0.033539651
cg10106388	0.036375755	-12.98972256	1.40E-38	0.02206272	0.059974269
cg10125195	0.047052275	-11.35849028	6.73E-30	0.027766926	0.079732143
cg10131312	0.056993522	-11.49309842	1.43E-30	0.034966442	0.09289654
cg10135708	0.032720612	-14.90655894	2.99E-50	0.020871093	0.05129767
cg10136216	0.064152425	-9.502460452	2.05E-21	0.036407473	0.113040901
cg10140240	18.31999051	12.20482323	2.93E-34	11.48452313	29.22385616
cg10146402	0.044877638	-12.50950158	6.62E-36	0.027595147	0.072983934
cg10149582	31.86572907	11.28130747	1.62E-29	17.46397436	58.14396358
cg10163776	0.070026703	-8.047549757	8.45E-16	0.036646293	0.133812691
cg10165518	0.076313951	-8.939912242	3.89E-19	0.043413902	0.134146411
cg10167060	0.057893223	-12.35158942	4.78E-35	0.036836649	0.09098616
cg10190509	0.028475564	-14.26797059	3.47E-46	0.017464902	0.046427846
cg10192196	0.006510118	-13.96500497	2.55E-44	0.003211662	0.013196167
cg10194829	0.166004064	-5.588974145	2.28E-08	0.088435535	0.311609458
cg10201668	0.006723467	-10.75589701	5.56E-27	0.002702293	0.01672839
cg10224107	0.065667666	-8.992538401	2.42E-19	0.036273383	0.118881724
cg10242541	0.07271419	-9.018463915	1.91E-19	0.041135543	0.128534913
cg10244414	0.009686414	-12.62217988	1.59E-36	0.004714718	0.019900791
cg10249734	0.063225734	-9.967449256	2.12E-23	0.036737187	0.108813272
cg10250177	0.086515449	-10.41542391	2.11E-25	0.054585466	0.137123001
cg10253371	0.156151818	-6.596956162	4.20E-11	0.089939166	0.27110981
cg10253929	0.051988845	-10.4091189	2.25E-25	0.029793743	0.090718375
cg10262052	0.055472706	-12.83348231	1.06E-37	0.035667426	0.086275391
cg10262387	0.051050462	-13.90916071	5.57E-44	0.033569252	0.077635023
cg10269431	0.019325645	-12.44747293	1.44E-35	0.010381754	0.035974706
cg10275770	0.009922851	-12.54574659	4.19E-36	0.00482681	0.020399179
cg10279487	0.032070638	-10.60782316	2.74E-26	0.016985848	0.060551928
cg10292154	0.067388991	-14.09422913	4.12E-45	0.046311711	0.098058913
cg10304534	0.02190917	-12.31613317	7.42E-35	0.011927696	0.040243457
cg10324998	0.039753451	-11.41828047	3.39E-30	0.022853649	0.06915031
cg10328583	0.041019293	-13.15651275	1.56E-39	0.025489481	0.066010856
cg10330839	0.133042226	-7.659816849	1.86E-14	0.079403448	0.222915179
cg10337079	0.003942702	-10.49220676	9.38E-26	0.001401793	0.011089301
cg10365984	0.11003392	-7.529701216	5.09E-14	0.061949549	0.195440705
cg10372302	0.022872745	-13.05158199	6.22E-39	0.012969885	0.040336709
cg10379687	0.067653636	-11.09772892	1.29E-28	0.042044529	0.108861121
cg10389914	0.041899272	-11.76890235	5.65E-32	0.024703139	0.071065828
cg10397527	0.065587732	-10.90238479	1.12E-27	0.04019002	0.107035292
cg10411221	0.021849662	-11.04069185	2.43E-28	0.011083065	0.043075424
cg10415685	0.044522498	-14.3546229	9.97E-47	0.029111066	0.068092762
cg10416846	0.071668817	-9.721842058	2.43E-22	0.042126951	0.121927156
cg10418263	0.032017622	-12.20761633	2.83E-34	0.018425763	0.055635587
cg10424264	0.073026921	-9.939698239	2.80E-23	0.043589146	0.122345393
cg10425245	0.051132438	-13.05293275	6.11E-39	0.032719054	0.079908368
cg10426370	0.118977759	-8.540348323	1.34E-17	0.072994503	0.193928399
cg10431265	0.022596124	-10.42263218	1.95E-25	0.01107929	0.046084615
cg10433327	0.11044221	-8.740825427	2.31E-18	0.06738703	0.18100637
cg10440524	0.063161577	-12.32477694	6.66E-35	0.040709279	0.097996941
cg10452531	0.067256051	-11.61738752	3.36E-31	0.042653873	0.106048433
cg10454258	0.084152903	-8.366015928	5.96E-17	0.047123513	0.150279778
cg10468961	0.001809698	-13.51586249	1.26E-41	0.000724312	0.004521541
cg10472395	0.021592667	-12.75181006	3.05E-37	0.011975338	0.038933624
cg10484211	0.067102074	-12.90438522	4.25E-38	0.044518079	0.101142915
cg10499901	0.032310531	-13.10888893	2.93E-39	0.019340602	0.053978176
cg10500702	0.103272831	-11.79691132	4.05E-32	0.070821909	0.150592914
cg10505873	0.025876678	-12.99789882	1.26E-38	0.014913847	0.044898038
cg10508317	0.050141865	-10.9986269	3.88E-28	0.029415429	0.085472377
cg10508993	0.009104236	-12.7754442	2.25E-37	0.004427492	0.018721008
cg10513702	0.271513276	-5.544738101	2.94E-08	0.171256286	0.430462794
cg10518264	0.031694714	-13.56937366	6.08E-42	0.019251695	0.052180076
cg10522125	0.040324926	-11.96658517	5.32E-33	0.023833372	0.068227848
cg10572943	0.054396143	-13.853504	1.21E-43	0.036031223	0.082121565
cg10583651	0.085208436	-7.380439712	1.58E-13	0.044305686	0.163872367
cg10592478	0.077238271	-10.39128527	2.72E-25	0.047649662	0.125200269
cg10592901	0.10883175	-7.508416	5.98E-14	0.060997849	0.194176516
cg10599438	0.079875572	-11.81502353	3.26E-32	0.052521637	0.121475786
cg10631947	0.1112817	-7.494530477	6.65E-14	0.06266791	0.197606987
cg10648139	0.065837845	-13.69764512	1.05E-42	0.044608133	0.09717111
cg10650127	0.067491572	-12.12140256	8.14E-34	0.04364612	0.104364654
cg10656742	0.038758194	-14.61736373	2.18E-48	0.025065984	0.059929728
cg10666909	0.029567535	-12.51122487	6.48E-36	0.017031718	0.051330061
cg10672136	0.025828043	-13.05356941	6.06E-39	0.014916627	0.04472109
cg10683055	0.035145229	-15.69177199	1.72E-55	0.023133395	0.053394113
cg10708793	0.073778681	-9.575039921	1.02E-21	0.043271491	0.125793996
cg10715529	0.005081692	-12.3813546	3.30E-35	0.002202268	0.011725905
cg10717214	0.01218555	-12.41521017	2.16E-35	0.006076611	0.024435931
cg10740895	0.067301063	-12.07682885	1.40E-33	0.043433028	0.104285456
cg10745272	0.012259936	-12.58460437	2.57E-36	0.006177086	0.024332839
cg10749572	0.035748311	-9.383699713	6.37E-21	0.017826885	0.071686207
cg10752008	0.111769905	-9.989179495	1.70E-23	0.072710635	0.171811341
cg10752406	0.017005281	-14.59502285	3.02E-48	0.009839411	0.029389927
cg10764762	0.05410039	-13.39831423	6.19E-41	0.035309162	0.082892146
cg10782206	0.098107113	-11.63901028	2.61E-31	0.066360063	0.145042141
cg10784813	0.070629652	-7.928758616	2.21E-15	0.036682617	0.135992141
cg10790685	0.043404632	-14.59694568	2.94E-48	0.028483611	0.066141966
cg10791260	0.034633928	-14.13815801	2.21E-45	0.021728702	0.055203893
cg10818339	0.025881746	-11.63644751	2.69E-31	0.013985855	0.047895877
cg10819495	0.030658838	-10.10131401	5.45E-24	0.015591977	0.060285129
cg10825839	0.019396432	-11.48946576	1.49E-30	0.009899834	0.038002819
cg10839745	14.58100789	7.480961255	7.38E-14	7.225745387	29.42337153
cg10850215	0.071686745	-8.580423774	9.45E-18	0.039264047	0.130882826
cg10851763	0.032030735	-14.31632927	1.73E-46	0.019997371	0.051305143
cg10858353	0.049330088	-9.549854438	1.30E-21	0.026600681	0.091481024
cg10861599	0.033740521	-13.67848569	1.37E-42	0.020761249	0.054834022
cg10862399	0.052686757	-13.13008479	2.21E-39	0.033953638	0.081755432
cg10864680	0.122307665	-9.931269636	3.04E-23	0.080790462	0.185160037
cg10869531	0.019393292	-11.72476819	9.52E-32	0.010032469	0.037488258
cg10876928	0.03564409	-11.07769619	1.61E-28	0.019760247	0.064295815
cg10881615	0.107141674	-9.907053617	3.88E-23	0.068873167	0.166673594
cg10894318	0.083673539	-8.768831763	1.81E-18	0.048058543	0.145681925
cg10927719	0.051981226	-12.60933772	1.88E-36	0.032827734	0.082309911
cg10930101	0.011488855	-12.53603217	4.74E-36	0.005714891	0.023096469
cg10952220	0.03557625	-12.11213594	9.11E-34	0.020735357	0.061039197
cg10959711	0.069513499	-9.252372842	2.20E-20	0.039516678	0.12228069
cg10964421	0.27910148	-4.454707009	8.40E-06	0.159188175	0.489343104
cg10979602	0.053203809	-12.07636536	1.41E-33	0.033049615	0.085648358
cg10988336	0.057778213	-8.393960722	4.70E-17	0.029692027	0.112431596
cg10991175	0.036043368	-12.97876381	1.61E-38	0.021821621	0.059533814
cg10993460	0.044472496	-12.74694131	3.24E-37	0.027556411	0.071772876
cg11007426	0.049021834	-7.965302756	1.65E-15	0.023342279	0.102952253
cg11009736	0.058093745	-12.08239109	1.31E-33	0.036614296	0.092173921
cg11027570	0.047379848	-12.66292693	9.49E-37	0.02955306	0.075959985
cg11030744	0.036524896	-11.70076201	1.26E-31	0.020980317	0.06358665
cg11039694	0.033232223	-9.453900951	3.26E-21	0.016407863	0.067308012
cg11040394	0.051328671	-10.85078209	1.98E-27	0.03002022	0.08776193
cg11056055	0.134595083	-8.911072988	5.05E-19	0.086588808	0.209216837
cg11059483	0.088898024	-6.178633562	6.47E-10	0.04125375	0.191567038
cg11074047	0.116728432	-8.43827234	3.22E-17	0.070877609	0.192240216
cg11079619	0.052296743	-11.47715117	1.72E-30	0.031595654	0.086560936
cg11082691	0.035108802	-14.89420934	3.59E-50	0.02259456	0.054554192
cg11087101	0.005132287	-12.61943687	1.65E-36	0.00226304	0.011639374
cg11094492	0.073655898	-8.70714345	3.12E-18	0.040946592	0.132494329
cg11100795	0.076012944	-10.39390853	2.64E-25	0.046758242	0.123571107
cg11114503	0.14222966	-7.950219848	1.86E-15	0.087938132	0.230039868
cg11120194	0.032103944	-11.44398077	2.52E-30	0.017814872	0.057854087
cg11127249	0.049056311	-12.69088964	6.64E-37	0.030795521	0.078145183
cg11140838	0.076535732	-10.39837006	2.52E-25	0.047150519	0.124234441
cg11143063	0.021219539	-13.86837316	9.85E-44	0.012310054	0.036577325
cg11145461	0.097788902	-8.327143741	8.28E-17	0.056576167	0.169022928
cg11158819	0.040981351	-10.66408531	1.50E-26	0.022782006	0.073719192
cg11176186	0.080355841	-6.321353148	2.59E-10	0.036771656	0.17559887
cg11188443	0.040420096	-9.283392863	1.64E-20	0.020531186	0.079575729
cg11189107	0.048261851	-9.225891894	2.81E-20	0.025348169	0.091888542
cg11196848	0.048343946	-13.7418446	5.70E-43	0.031382908	0.074471654
cg11200858	0.056257036	-10.22199258	1.58E-24	0.032399318	0.09768274
cg11203377	0.023427127	-14.51284444	1.00E-47	0.014110718	0.03889457
cg11210813	0.040456536	-10.41343824	2.15E-25	0.022120923	0.073990191
cg11215644	0.020497933	-13.21986198	6.74E-40	0.011518763	0.036476596
cg11217865	0.061932614	-12.59481649	2.25E-36	0.040171854	0.095480997
cg11228758	0.041216178	-13.09443047	3.54E-39	0.025572439	0.066429852
cg11230435	0.063424945	-10.44930245	1.48E-25	0.037809538	0.106394416
cg11239749	0.067389227	-11.63188256	2.84E-31	0.042776849	0.106162747
cg11245384	0.010234785	-12.39803393	2.68E-35	0.004960194	0.021118291
cg11251827	0.053327263	-11.39105027	4.63E-30	0.032203714	0.088306489
cg11267527	0.029719635	-11.19250006	4.44E-29	0.016056539	0.055009159
cg11283404	0.026772224	-10.59521931	3.14E-26	0.013703407	0.052304653
cg11293176	0.051507972	-13.66580614	1.62E-42	0.033661244	0.07881679
cg11299991	0.057350763	-6.446913802	1.14E-10	0.02405002	0.136761219
cg11304234	0.038122308	-12.98248972	1.54E-38	0.023279845	0.062427837
cg11314684	0.060401808	-14.38959149	6.02E-47	0.041211681	0.088527774
cg11323828	0.0041454	-13.14635877	1.79E-39	0.001829676	0.009392012
cg11327857	0.035729002	-8.558174286	1.15E-17	0.016658606	0.076630759
cg11343894	0.055556829	-14.29898189	2.22E-46	0.037383365	0.0825651
cg11397957	0.094392409	-9.088662429	1.00E-19	0.056739164	0.157033101
cg11399097	0.18548827	-4.985921949	6.17E-07	0.095651532	0.35970044
cg11406274	0.067921914	-10.17201818	2.64E-24	0.040453802	0.114040861
cg11430259	0.038019091	-14.53073493	7.74E-48	0.024460574	0.059093104
cg11453079	0.082406108	-9.010316681	2.05E-19	0.047879995	0.141828894
cg11458498	0.055069466	-10.61954258	2.42E-26	0.032250085	0.094035291
cg11461808	0.04165789	-13.40187382	5.90E-41	0.026171835	0.066307149
cg11465442	0.04971014	-13.28043518	3.01E-40	0.031919984	0.077415389
cg11481675	0.110421941	-7.211768995	5.52E-13	0.060671353	0.200968075
cg11483915	0.07762514	-9.09346012	9.59E-20	0.044746435	0.134662398
cg11496569	0.048128512	-14.28731972	2.63E-46	0.031743272	0.072971485
cg11547613	0.084296483	-6.746780263	1.51E-11	0.041091617	0.172928144
cg11558551	0.033256894	-14.25368672	4.25E-46	0.020827249	0.053104517
cg11558856	0.011536094	-12.99743038	1.27E-38	0.005886057	0.022609611
cg11559446	0.077337835	-10.47176354	1.16E-25	0.047900072	0.124867052
cg11577097	0.123888113	-7.536093518	4.84E-14	0.07196935	0.213261125
cg11582579	0.097118996	-9.525217318	1.65E-21	0.060107134	0.156921464
cg11584277	0.0544314	-10.3199566	5.72E-25	0.031315713	0.094609925
cg11589139	0.058474501	-13.49065869	1.78E-41	0.038710401	0.088329421
cg11594731	0.037973926	-13.88484437	7.83E-44	0.023931383	0.060256405
cg11596897	0.080595204	-7.558760079	4.07E-14	0.041948693	0.154845992
cg11597497	0.072815405	-13.7909275	2.89E-43	0.050179076	0.105663229
cg11598935	0.060269904	-13.08722178	3.90E-39	0.03957367	0.091789851
cg11606261	0.025906143	-14.18523275	1.13E-45	0.01563809	0.042916256
cg11614585	0.001027865	-11.38522247	4.95E-30	0.000314443	0.003359933
cg11617816	0.129822305	-8.414793732	3.94E-17	0.080692221	0.208865622
cg11617821	0.059341065	-14.31593803	1.74E-46	0.04031049	0.087355971
cg11640591	0.119148063	-5.926313535	3.10E-09	0.058956047	0.240793974
cg11641102	0.070175942	-8.266721032	1.38E-16	0.037379203	0.131748739
cg11646192	0.027938366	-12.67279669	8.37E-37	0.016065409	0.048585899
cg11653233	0.071943369	-9.268116	1.89E-20	0.041235781	0.125518375
cg11661512	0.018015751	-11.42066913	3.30E-30	0.00904264	0.035892977
cg11683364	0.047605313	-12.70555056	5.51E-37	0.029762537	0.076144914
cg11689813	0.055086482	-13.98407354	1.95E-44	0.036693898	0.082698232
cg11693709	0.051637345	-12.16199428	4.95E-34	0.032029623	0.083248415
cg11697111	0.047300533	-11.25410099	2.21E-29	0.027802677	0.080472121
cg11701471	17.12528305	11.91727677	9.62E-33	10.73368033	27.32290423
cg11717189	0.224879174	-5.251304543	1.51E-07	0.128847155	0.392485522
cg11731737	0.027605854	-7.053829975	1.74E-12	0.010181709	0.074848255
cg11733272	0.05366744	-15.19845718	3.62E-52	0.036804152	0.078257313
cg11746924	0.059616454	-11.13954996	8.05E-29	0.036299128	0.097912038
cg11750851	0.0475809	-10.66499659	1.48E-26	0.027188003	0.083269891
cg11751434	0.128902389	-7.215099944	5.39E-13	0.07388658	0.224882865
cg11786966	0.05292977	-11.38498934	4.97E-30	0.03191396	0.087784799
cg11791144	0.111986711	-10.84220706	2.17E-27	0.075384614	0.166360516
cg11796996	0.099809386	-9.468271215	2.85E-21	0.061943608	0.160822302
cg11800620	0.038111375	-11.75076708	7.00E-32	0.02209949	0.065724453
cg11802864	0.058963758	-10.69523844	1.07E-26	0.03509844	0.09905639
cg11807188	0.025870017	-13.31169651	1.98E-40	0.015104379	0.044308856
cg11808699	0.02454557	-14.96757991	1.20E-50	0.015105826	0.039884282
cg11820824	0.04651276	-13.42501478	4.31E-41	0.029719834	0.072794376
cg11821200	0.054721928	-13.21482855	7.21E-40	0.035564045	0.084199909
cg11828203	0.009281191	-11.00602027	3.57E-28	0.00403341	0.021356744
cg11832309	0.048807779	-14.13767235	2.23E-45	0.032112111	0.074183827
cg11833889	0.088596614	-9.983898908	1.79E-23	0.055053124	0.142577922
cg11839863	0.043646006	-11.22500216	3.07E-29	0.025262091	0.075408399
cg11841529	0.162376405	-6.710543068	1.94E-11	0.095485738	0.276126022
cg11854115	0.019946554	-9.882677374	4.95E-23	0.009176821	0.043355429
cg11854928	0.070761122	-11.93132907	8.13E-33	0.045798373	0.109330007
cg11855741	0.046247455	-14.35774751	9.53E-47	0.030399056	0.070358337
cg11859922	0.057146453	-10.72960402	7.39E-27	0.033878954	0.096393681
cg11862081	0.078462718	-7.973130028	1.55E-15	0.041970894	0.146682558
cg11884243	0.052371858	-11.07038149	1.75E-28	0.03106846	0.088282828
cg11916609	0.111988247	-9.150837008	5.65E-20	0.070068091	0.178988287
cg11916729	0.022921548	-14.14347416	2.05E-45	0.01358348	0.038679145
cg11924517	0.103644226	-10.38967414	2.76E-25	0.067582188	0.158949064
cg11928275	0.093605428	-8.035865668	9.29E-16	0.052529016	0.166802595
cg11929842	0.026690899	-12.73455278	3.80E-37	0.015281505	0.046618712
cg11932113	0.049345603	-9.934302058	2.95E-23	0.027254366	0.089343061
cg11939496	0.034001593	-13.13536579	2.06E-39	0.020529588	0.056314249
cg11940285	0.051352762	-12.96607232	1.91E-38	0.032783204	0.080440772
cg11947493	0.047390139	-8.793437542	1.45E-18	0.024016674	0.093511083
cg11959387	0.046870023	-11.25461789	2.20E-29	0.027506469	0.079864817
cg11975608	0.093703677	-12.59598154	2.22E-36	0.064827545	0.135442103
cg11976166	0.088098976	-11.05929004	1.98E-28	0.057278957	0.135502284
cg11976790	0.03371166	-11.15384068	6.86E-29	0.018581475	0.061161774
cg11982525	0.02482922	-13.66354038	1.68E-42	0.014612646	0.042188812
cg11982546	0.026398757	-15.33981788	4.14E-53	0.016592417	0.042000773
cg11988964	0.080691155	-13.62389118	2.89E-42	0.056177114	0.115902403
cg11991398	0.044646284	-10.45761639	1.35E-25	0.024930352	0.079954375
cg11992736	0.045869415	-12.88843445	5.23E-38	0.028706417	0.073293831
cg12004787	0.209859837	-7.023311145	2.17E-12	0.135738544	0.324455751
cg12008047	0.057870414	-9.974161836	1.98E-23	0.033057819	0.101306889
cg12014646	0.029495417	-13.20115946	8.64E-40	0.017480764	0.049767826
cg12017722	0.029515202	-12.1775216	4.10E-34	0.016741742	0.052034439
cg12019109	0.03244743	-15.44975321	7.57E-54	0.021004282	0.050124813
cg12020230	0.075791492	-10.34449606	4.43E-25	0.046488226	0.1235657
cg12024564	0.078195883	-11.16208868	6.25E-29	0.049984664	0.122329444
cg12033014	0.004244645	-11.54267454	8.04E-31	0.001678978	0.010730934
cg12043508	0.051432619	-12.34199986	5.38E-35	0.032105368	0.082394766
cg12045829	0.068044127	-9.568238461	1.09E-21	0.039237267	0.118000145
cg12052265	0.06893879	-13.06139601	5.47E-39	0.046149404	0.102981974
cg12058490	0.058511156	-13.08157489	4.20E-39	0.038241825	0.089523849
cg12070911	0.040931734	-10.6415674	1.91E-26	0.022721101	0.073737926
cg12073016	0.065340561	-12.34743975	5.03E-35	0.042375181	0.100752109
cg12088387	0.075783722	-12.14920628	5.79E-34	0.04998321	0.114902037
cg12090003	0.050928308	-12.19261407	3.40E-34	0.031557516	0.082189376
cg12090880	0.024391846	-12.81523675	1.35E-37	0.013822597	0.043042717
cg12093976	0.012696849	-11.46101487	2.07E-30	0.006017366	0.026790791
cg12099952	0.14566885	-6.995164044	2.65E-12	0.084908609	0.249908863
cg12120741	0.047643483	-10.30049673	7.01E-25	0.026696595	0.085025879
cg12123019	0.026167038	-12.18765741	3.62E-34	0.014564816	0.047011501
cg12123879	0.104315615	-9.974789967	1.97E-23	0.066905691	0.162643079
cg12126686	0.115456431	-8.42719381	3.54E-17	0.069880979	0.190755592
cg12127290	0.056370521	-11.77200112	5.44E-32	0.034922883	0.090990072
cg12136514	0.063350605	-9.476255699	2.64E-21	0.035802895	0.112094265
cg12141623	0.017520382	-12.96754593	1.87E-38	0.009507495	0.032286506
cg12145928	0.027344434	-14.11954282	2.88E-45	0.016591565	0.045066155
cg12146673	0.063311487	-10.58368315	3.55E-26	0.037978015	0.105543809
cg12154418	0.090927828	-11.63831513	2.63E-31	0.060720445	0.136162868
cg12193622	0.037688334	-14.59135169	3.19E-48	0.024263745	0.058540451
cg12193731	0.04794129	-14.03306443	9.78E-45	0.03136517	0.073277692
cg12215528	0.007253712	-12.38009892	3.35E-35	0.003325473	0.015822212
cg12220426	0.054103301	-14.18408916	1.15E-45	0.036155972	0.080959439
cg12229387	0.114122236	-7.541450007	4.65E-14	0.064921443	0.200609909
cg12230709	0.039121578	-10.12853432	4.13E-24	0.020894696	0.073248151
cg12243453	0.025275537	-13.22346274	6.42E-40	0.014653817	0.043596337
cg12244647	0.037505981	-10.34758716	4.29E-25	0.020138036	0.069852818
cg12251111	0.063613695	-10.0160564	1.30E-23	0.037104516	0.109062255
cg12257156	0.069930458	-12.59616424	2.22E-36	0.046227071	0.105787988
cg12258785	0.074264802	-10.47373761	1.14E-25	0.045653198	0.120807765
cg12278705	0.076830427	-12.95634144	2.16E-38	0.052112613	0.113272279
cg12279019	0.096958217	-8.702151858	3.26E-18	0.057323883	0.163996146
cg12280317	0.054229299	-10.79713126	3.55E-27	0.031949502	0.092045783
cg12280622	0.022005268	-10.87264991	1.56E-27	0.011059649	0.043783651
cg12298268	0.137396559	-9.664458668	4.27E-22	0.091866318	0.205492228
cg12304663	0.17043033	-7.269849804	3.60E-13	0.105771973	0.274614309
cg12311002	0.092642239	-10.71509494	8.65E-27	0.059954491	0.143151651
cg12311057	0.133916166	-7.407640791	1.29E-13	0.078669166	0.227961481
cg12314566	0.055058669	-11.17351138	5.50E-29	0.033109443	0.091558683
cg12335447	0.013447476	-12.31008763	7.99E-35	0.006771584	0.026704919
cg12342027	0.030347066	-6.917989395	4.58E-12	0.011274024	0.081687285
cg12347740	0.049047119	-9.095538248	9.41E-20	0.025612893	0.093922225
cg12349580	0.043836621	-9.225501665	2.82E-20	0.022557681	0.085188249
cg12353175	0.069168629	-11.37222973	5.75E-30	0.043648726	0.109609138
cg12359279	0.030297655	-14.67316082	9.58E-49	0.018991689	0.048334191
cg12363671	0.023257179	-13.24579472	4.77E-40	0.01333087	0.040574725
cg12374682	0.049242298	-9.981517991	1.84E-23	0.027262568	0.088942608
cg12380764	0.039123538	-12.8903952	5.10E-38	0.023901249	0.064040639
cg12390585	0.065619234	-11.98931341	4.04E-33	0.042038213	0.102427854
cg12408189	0.011948788	-11.25020119	2.31E-29	0.005525392	0.02583953
cg12415479	0.057443291	-11.54115718	8.18E-31	0.035361325	0.093314707
cg12423123	0.038566316	-11.52367201	1.00E-30	0.022169109	0.067091586
cg12424598	0.031778945	-13.91234343	5.33E-44	0.019548869	0.051660346
cg12428378	0.097799676	-9.973401093	1.99E-23	0.061932615	0.154438444
cg12433886	0.012775754	-7.685185111	1.53E-14	0.004201995	0.038843427
cg12454167	0.074798501	-10.34972193	4.20E-25	0.045776012	0.122221564
cg12463851	0.065567516	-12.63928045	1.28E-36	0.042972787	0.100042364
cg12464625	0.037928286	-9.239040425	2.49E-20	0.018945471	0.075931334
cg12465678	0.009592941	-13.33367889	1.47E-40	0.004845201	0.018992919
cg12471950	0.037966863	-7.011018858	2.37E-12	0.015214948	0.094741214
cg12475590	0.05658255	-13.71191485	8.62E-43	0.037531205	0.085304614
cg12480903	0.031255346	-13.42232298	4.47E-41	0.018842958	0.051844124
cg12486308	0.035195781	-9.756083622	1.74E-22	0.017967412	0.068943876
cg12486493	0.053997106	-14.51021028	1.04E-47	0.036403711	0.080093138
cg12486533	0.009216112	-13.7553894	4.73E-43	0.004726311	0.01797104
cg12487088	0.032814222	-12.81658489	1.32E-37	0.019459529	0.055333978
cg12490887	0.0220291	-12.86948819	6.68E-38	0.012320909	0.039386804
cg12497564	0.039675014	-14.41043799	4.45E-47	0.025580048	0.061536502
cg12499542	0.039345475	-10.91362724	9.92E-28	0.022006643	0.070345415
cg12500811	0.054033846	-12.18018467	3.96E-34	0.033785776	0.086416738
cg12503473	0.05352923	-10.47352005	1.14E-25	0.030950356	0.092579822
cg12516059	12.01939138	11.17755174	5.25E-29	7.771896155	18.58822688
cg12518146	0.08970461	-8.543541057	1.30E-17	0.051591861	0.155972606
cg12531953	0.033216908	-12.61344346	1.78E-36	0.019570313	0.056379423
cg12534008	0.128359416	-6.324447004	2.54E-10	0.067940223	0.242509355
cg12539917	0.005783958	-11.77845689	5.04E-32	0.002453883	0.013633153
cg12573002	0.014910708	-13.87772339	8.64E-44	0.008232651	0.027005787
cg12577105	0.069469628	-8.841267111	9.46E-19	0.038462712	0.125472931
cg12579212	0.049375876	-13.56666798	6.31E-42	0.031971875	0.076253806
cg12589538	0.074260778	-8.055006225	7.95E-16	0.039444814	0.139807053
cg12590005	0.003229512	-9.902434606	4.06E-23	0.001037831	0.010049564
cg12594569	0.106417516	-11.20229133	3.97E-29	0.071908192	0.157488145
cg12598837	0.037355563	-14.88967321	3.85E-50	0.024234325	0.057581058
cg12599016	0.007325382	-7.722654603	1.14E-14	0.002103473	0.025510779
cg12599982	0.037285577	-9.350616003	8.71E-21	0.018712181	0.074294616
cg12603671	0.081037273	-12.64673253	1.17E-36	0.054897818	0.11962296
cg12610867	0.060176927	-13.27951689	3.04E-40	0.039744991	0.091112428
cg12615535	0.114117349	-7.838411764	4.56E-15	0.066320253	0.196361877
cg12621514	0.095426737	-12.77746242	2.19E-37	0.06655173	0.136829833
cg12666976	0.016381334	-13.28584473	2.80E-40	0.008931516	0.030045077
cg12681001	0.025312301	-12.08306393	1.30E-33	0.013942479	0.045953995
cg12694021	0.050545455	-9.847385013	7.04E-23	0.027904281	0.091557387
cg12698626	0.033462619	-12.12213445	8.06E-34	0.019319853	0.057958356
cg12702981	0.066293189	-9.149254282	5.73E-20	0.037068294	0.118559191
cg12727529	0.03860638	-11.25025348	2.31E-29	0.021899477	0.068058818
cg12742178	0.097272063	-10.51579187	7.31E-26	0.06300375	0.150179223
cg12742432	0.017389255	-12.28024383	1.16E-34	0.009108031	0.033199952
cg12793803	0.011016552	-12.63072265	1.43E-36	0.00547295	0.022175323
cg12807924	0.008951718	-13.78912678	2.96E-43	0.004579243	0.017499236
cg12820608	0.012823264	-8.612682254	7.14E-18	0.004758183	0.034558592
cg12827188	0.054731573	-12.08527665	1.26E-33	0.034167098	0.087673384
cg12829325	0.018637752	-11.82547469	2.88E-32	0.009632236	0.036062841
cg12838303	11.17675974	9.557447161	1.21E-21	6.812958817	18.33563971
cg12841020	0.063268899	-8.05829804	7.74E-16	0.032330476	0.123813631
cg12854186	0.06013154	-10.01712985	1.28E-23	0.034691253	0.104228065
cg12856788	0.042043752	-9.569811962	1.07E-21	0.021969793	0.080459434
cg12863693	0.079682576	-8.47980396	2.26E-17	0.044405012	0.142986401
cg12873903	0.065199461	-11.03234286	2.67E-28	0.040140901	0.105901203
cg12908399	0.013967666	-11.30954975	1.18E-29	0.006663014	0.0292804
cg12908607	0.030089866	-9.754121593	1.77E-22	0.014882592	0.060836179
cg12913122	0.025128417	-9.454964399	3.23E-21	0.011709216	0.053926522
cg12922492	0.095367822	-10.71401903	8.75E-27	0.06204392	0.146590053
cg12923215	0.050201733	-12.41961034	2.05E-35	0.031309525	0.080493522
cg12924224	0.064020654	-11.89870781	1.20E-32	0.040709547	0.100680171
cg12926720	0.032034672	-12.54311935	4.34E-36	0.018711618	0.054844012
cg12930714	0.066388969	-13.25468669	4.24E-40	0.044454919	0.099145274
cg12930882	0.027786989	-14.97846809	1.02E-50	0.017386609	0.044408704
cg12941931	0.009052448	-13.11139412	2.83E-39	0.004480558	0.018289422
cg12945194	0.018537469	-10.79074141	3.81E-27	0.008984001	0.038249972
cg12952132	0.070914455	-8.016414535	1.09E-15	0.037131842	0.135432545
cg12953200	0.026089586	-11.01743058	3.15E-28	0.013638356	0.049908253
cg12960305	0.028049688	-11.56036367	6.54E-31	0.01530337	0.051412532
cg12966875	0.024124297	-15.38816908	1.97E-53	0.015011731	0.038768462
cg12970937	0.049567825	-11.65773767	2.10E-31	0.029910906	0.082142922
cg12983394	0.029882042	-9.404507819	5.23E-21	0.014377233	0.06210767
cg12999941	0.02645639	-10.25620439	1.11E-24	0.013215259	0.052964576
cg13008538	0.06788126	-9.42378987	4.35E-21	0.038795086	0.118774461
cg13010014	0.034970471	-13.26729164	3.58E-40	0.021309042	0.057390371
cg13025668	0.013853511	-11.73463646	8.47E-32	0.00677885	0.02831155
cg13031167	0.012931414	-10.93819283	7.57E-28	0.005933086	0.028184569
cg13044277	0.052553557	-7.949447689	1.87E-15	0.025419214	0.108653099
cg13044675	0.064005249	-9.030296454	1.71E-19	0.035246246	0.116230022
cg13066983	0.133234451	-10.53774485	5.79E-26	0.091579847	0.19383543
cg13067908	0.00471413	-12.08723117	1.23E-33	0.001977607	0.011237333
cg13070763	0.018054793	-12.93954794	2.69E-38	0.009829177	0.033164074
cg13084345	0.033413369	-11.30349406	1.26E-29	0.018534297	0.06023715
cg13092901	0.00785539	-13.15101645	1.68E-39	0.003814817	0.016175651
cg13099330	0.072522201	-10.10566427	5.21E-24	0.043597608	0.120636657
cg13121428	0.094475837	-12.00580342	3.31E-33	0.064274757	0.138867638
cg13123964	0.033550808	-8.155373941	3.48E-16	0.014838441	0.07586085
cg13132775	0.068808127	-10.6001594	2.97E-26	0.041948837	0.112865067
cg13134662	0.001203301	-11.81587446	3.23E-32	0.00039453	0.003670023
cg13137458	0.031188263	-12.05523653	1.82E-33	0.017747669	0.054807634
cg13144783	0.018286828	-8.989945115	2.47E-19	0.007642833	0.043754463
cg13151472	0.050200328	-11.85481166	2.03E-32	0.030612127	0.082322702
cg13152535	0.063228342	-10.00179905	1.50E-23	0.036807566	0.108614171
cg13165070	0.13428244	-6.594878548	4.26E-11	0.073938566	0.24387508
cg13180375	0.019765905	-9.473369459	2.71E-21	0.008777191	0.044512075
cg13195526	0.072087238	-10.54002404	5.65E-26	0.044205073	0.117555961
cg13206017	0.089526819	-12.30920826	8.08E-35	0.060964261	0.13147131
cg13206932	0.044619243	-13.12427722	2.39E-39	0.028044225	0.070990617
cg13207467	0.023721161	-12.57053235	3.07E-36	0.013237057	0.042508954
cg13210403	0.138217217	-7.226487583	4.96E-13	0.080810144	0.236405952
cg13215970	0.114504319	-7.641720234	2.14E-14	0.065679008	0.199626023
cg13227481	0.017931904	-14.91769335	2.53E-50	0.010572526	0.030414034
cg13240206	0.068423492	-12.73287868	3.88E-37	0.045280281	0.103395433
cg13246856	0.036817428	-10.72378514	7.87E-27	0.020136037	0.06731826
cg13248299	0.037854096	-12.01497303	2.96E-33	0.022190393	0.064574457
cg13248581	0.109926618	-8.488814525	2.09E-17	0.06602451	0.183020842
cg13249591	0.066268134	-12.16999202	4.49E-34	0.04280329	0.102596449
cg13277040	0.007866152	-15.13647411	9.31E-52	0.00420042	0.014730993
cg13280803	0.028572581	-12.64681375	1.17E-36	0.016468624	0.049572593
cg13285637	0.04500626	-10.54931894	5.12E-26	0.025296692	0.080072266
cg13289132	0.025519171	-11.04122942	2.42E-28	0.013306516	0.048940543
cg13298167	0.075131493	-10.64116294	1.92E-26	0.046640483	0.121026647
cg13300630	0.112841596	-7.627680576	2.39E-14	0.064416523	0.197670183
cg13311440	0.032203581	-14.00363094	1.48E-44	0.019909885	0.052088227
cg13315706	0.092414884	-9.468398289	2.84E-21	0.056448174	0.151298266
cg13316625	0.046640993	-12.6545071	1.06E-36	0.029012354	0.074981237
cg13320842	0.032614507	-13.26013014	3.94E-40	0.019664361	0.054093089
cg13351352	0.059087399	-8.090758348	5.93E-16	0.029777819	0.117245685
cg13356175	0.132711403	-8.550269421	1.23E-17	0.083532208	0.210844619
cg13363525	0.005345306	-9.452920528	3.30E-21	0.001806723	0.015814435
cg13372055	0.142839192	-7.845702154	4.31E-15	0.087844924	0.232261966
cg13379236	0.01603088	-12.39107103	2.92E-35	0.008337303	0.030824011
cg13385220	0.02836931	-15.39575691	1.75E-53	0.018025527	0.044648778
cg13392022	0.094676544	-10.1875534	2.25E-24	0.060156647	0.149005113
cg13401368	0.035800453	-12.0711662	1.50E-33	0.020849092	0.061473777
cg13407975	0.013757392	-7.800857809	6.15E-15	0.004686447	0.040385787
cg13409170	0.205797719	-6.266709394	3.69E-10	0.125520177	0.337417473
cg13411229	0.020971629	-13.96134558	2.68E-44	0.012190301	0.036078618
cg13424940	0.038052549	-9.643129942	5.26E-22	0.01958155	0.073946978
cg13425174	0.012651994	-9.84118571	7.48E-23	0.005298906	0.030208678
cg13435432	0.016282346	-13.68038378	1.33E-42	0.009026365	0.029371158
cg13443911	0.016237093	-13.0400282	7.24E-39	0.008740598	0.030163063
cg13458407	0.044082799	-11.70271736	1.23E-31	0.026134379	0.074357733
cg13458609	0.067609198	-10.00772716	1.41E-23	0.039890381	0.114589118
cg13471521	0.03587553	-12.04920485	1.96E-33	0.020879351	0.061642419
cg13484813	0.0691242	-10.73670368	6.84E-27	0.04244308	0.112577951
cg13491071	0.01610863	-12.66420026	9.34E-37	0.008503067	0.030516985
cg13504059	0.01956704	-15.49612494	3.68E-54	0.011896951	0.032182116
cg13506496	0.054530732	-11.72899543	9.05E-32	0.033537357	0.088665327
cg13516209	0.059377341	-13.21599844	7.09E-40	0.039061218	0.090260078
cg13523386	0.071239919	-13.46048665	2.67E-41	0.048491985	0.10465907
cg13524037	0.017002035	-14.83190146	9.11E-50	0.009923621	0.029129407
cg13528513	0.079266107	-12.02454721	2.64E-33	0.052437527	0.119820977
cg13536265	0.021906831	-14.45580145	2.30E-47	0.013049384	0.036776391
cg13541353	0.010653341	-13.45895634	2.73E-41	0.00549842	0.020641142
cg13547644	0.034819238	-12.65651264	1.03E-36	0.0207018	0.058563958
cg13549667	0.05930699	-12.36069161	4.26E-35	0.037893465	0.092821257
cg13554744	0.085337361	-10.64866635	1.77E-26	0.054250989	0.134236543
cg13566430	0.027162608	-12.39391861	2.82E-35	0.015357517	0.048042093
cg13570892	0.047007656	-11.76577457	5.86E-32	0.028247242	0.078227806
cg13580107	0.027271301	-12.56857345	3.14E-36	0.01555132	0.047823842
cg13584258	0.017842476	-11.12604264	9.37E-29	0.008778724	0.036264261
cg13592599	0.016625287	-14.35943023	9.30E-47	0.009504216	0.029081847
cg13593448	0.106981138	-6.500538006	8.00E-11	0.054530013	0.209883752
cg13595495	0.030022551	-12.51351187	6.30E-36	0.017336984	0.051990219
cg13606994	0.041118621	-9.739945254	2.04E-22	0.021634271	0.078151052
cg13615963	0.062641743	-12.47062566	1.08E-35	0.040529495	0.096818082
cg13617155	0.066451149	-11.18501263	4.83E-29	0.041320742	0.106865342
cg13618529	0.064762419	-9.71306519	2.65E-22	0.037279003	0.112507596
cg13629753	0.026529075	-11.97285182	4.93E-33	0.014644831	0.048057356
cg13631094	0.050918765	-8.975569756	2.82E-19	0.026576836	0.097555655
cg13638257	0.022249526	-9.238487247	2.50E-20	0.009924337	0.049881563
cg13654588	0.212491551	-5.607012715	2.06E-08	0.123654528	0.365151685
cg13677043	0.048529413	-11.04935812	2.21E-28	0.028374301	0.0830013
cg13687497	0.019090486	-10.22144612	1.59E-24	0.008936416	0.040782197
cg13689066	0.074502926	-9.628557143	6.06E-22	0.043913279	0.12640108
cg13698778	0.080993499	-8.635083049	5.87E-18	0.045781879	0.143286974
cg13702846	0.007847353	-14.49289826	1.34E-47	0.004073931	0.015115856
cg13704531	0.024772272	-8.823939964	1.11E-18	0.010895201	0.056324378
cg13720362	0.049751941	-10.84515402	2.10E-27	0.028926388	0.085570852
cg13726184	0.096091122	-10.56753705	4.21E-26	0.062230208	0.148376554
cg13730105	0.022945157	-14.72761549	4.29E-49	0.013884504	0.037918549
cg13746518	0.005144132	-13.09672605	3.44E-39	0.002337777	0.011319338
cg13747967	0.022815513	-13.07362438	4.66E-39	0.012944949	0.040212412
cg13754355	0.025919545	-13.05440027	6.00E-39	0.014977946	0.044854134
cg13765621	0.040329399	-10.37573327	3.20E-25	0.021990004	0.073963624
cg13772742	0.04776865	-11.32492004	9.88E-30	0.028219343	0.080860987
cg13774825	0.0243665	-10.96818437	5.44E-28	0.01254644	0.047322293
cg13776285	0.068136282	-12.69184833	6.56E-37	0.045000835	0.103165929
cg13779677	0.068541648	-7.48987428	6.89E-14	0.033989517	0.138217834
cg13781956	0.011233179	-14.29798554	2.25E-46	0.006071082	0.020784484
cg13782781	0.07012988	-9.695005316	3.17E-22	0.040981541	0.120010131
cg13794588	0.013534596	-14.55900261	5.12E-48	0.007583968	0.024154281
cg13800491	0.072606208	-10.55870708	4.63E-26	0.044621234	0.118142439
cg13808147	0.047189896	-12.16237254	4.93E-34	0.028849617	0.077189459
cg13833437	0.103761637	-7.793222213	6.53E-15	0.058691342	0.183442345
cg13836770	0.143062365	-7.422875559	1.15E-13	0.085614466	0.239058203
cg13848598	0.134971951	-7.08706004	1.37E-12	0.077572496	0.2348439
cg13852084	0.026441684	-13.7335507	6.39E-43	0.015744481	0.044406838
cg13881341	0.032501423	-10.658224	1.60E-26	0.017308238	0.061031196
cg13882988	0.066368855	-10.9686292	5.41E-28	0.040875522	0.107761922
cg13885623	0.029984589	-13.24474236	4.84E-40	0.017844676	0.050383406
cg13897122	0.096119809	-10.28064269	8.62E-25	0.061502135	0.150222716
cg13902024	0.029262662	-14.10222811	3.68E-45	0.017912582	0.047804578
cg13908833	0.060308764	-9.559352563	1.18E-21	0.033909436	0.107260619
cg13912090	0.081154152	-9.37898806	6.66E-21	0.048015906	0.137162807
cg13912311	0.163674772	-5.753794935	8.73E-09	0.088355518	0.303200429
cg13922021	0.032849104	-10.35755993	3.87E-25	0.017210951	0.062696342
cg13927251	0.021621397	-10.67709214	1.30E-26	0.01069604	0.043706345
cg13931640	0.077982121	-8.657432975	4.83E-18	0.043767608	0.138943192
cg13939185	0.05284878	-14.00277315	1.50E-44	0.035018581	0.079757472
cg13941436	0.105524821	-9.474161329	2.69E-21	0.066269155	0.16803425
cg13944870	0.037157873	-11.59561231	4.34E-31	0.021298635	0.064826105
cg13946767	0.042371815	-13.68275975	1.29E-42	0.026941081	0.066640632
cg13947929	0.019594854	-12.93073258	3.02E-38	0.010796302	0.035563873
cg13949836	0.042716672	-11.47771219	1.71E-30	0.024931859	0.073188047
cg13966752	0.055680254	-13.17380156	1.24E-39	0.036231798	0.085568225
cg13967702	0.032344338	-9.847132861	7.05E-23	0.016337663	0.064033406
cg13974313	0.041080067	-11.68721218	1.48E-31	0.024051097	0.070166109
cg13984515	0.063663446	-7.303143979	2.81E-13	0.030400939	0.133319383
cg13985445	0.088361971	-7.099796268	1.25E-12	0.045224344	0.172646792
cg13993218	0.106534902	-10.18655814	2.28E-24	0.069242805	0.163911404
cg13997435	0.022582597	-15.83292358	1.84E-56	0.014124949	0.036104462
cg14001023	0.154874691	-6.565637977	5.18E-11	0.088751292	0.270262769
cg14003265	0.019719267	-12.35739842	4.44E-35	0.010579114	0.036756335
cg14007549	0.050554404	-8.301077253	1.03E-16	0.024986421	0.102285468
cg14016344	0.103050371	-8.253803386	1.53E-16	0.060073981	0.176771686
cg14023329	0.065433991	-12.33899976	5.58E-35	0.042432835	0.100903161
cg14026113	0.034424357	-11.71597706	1.06E-31	0.019592883	0.060483001
cg14036143	0.031189415	-10.43905521	1.64E-25	0.016264943	0.05980836
cg14043316	0.02843749	-11.78833799	4.48E-32	0.015733692	0.05139867
cg14044388	0.054720467	-12.71920021	4.63E-37	0.034970763	0.085623798
cg14051721	0.01565366	-13.455032	2.88E-41	0.00854338	0.028681517
cg14054283	0.025592337	-14.90253848	3.17E-50	0.015803252	0.041445121
cg14055970	0.071440324	-11.58503989	4.91E-31	0.045714385	0.111643632
cg14057961	0.081209001	-6.423483524	1.33E-10	0.037748299	0.174707261
cg14058476	0.035410152	-9.908462141	3.82E-23	0.018286686	0.06856786
cg14065857	0.017248809	-11.64218074	2.52E-31	0.008707973	0.034166552
cg14069928	0.016007249	-10.0991795	5.57E-24	0.00717506	0.035711479
cg14072120	0.083709467	-8.864330159	7.70E-19	0.048371847	0.144862669
cg14076417	0.052353512	-12.49555473	7.89E-36	0.032961636	0.08315395
cg14096180	0.027891836	-14.1310021	2.45E-45	0.016977176	0.045823554
cg14099335	0.034142863	-10.15315008	3.21E-24	0.017789682	0.065528723
cg14121282	0.039990083	-10.96806071	5.44E-28	0.022497011	0.0710853
cg14131038	0.02175443	-10.78659707	3.98E-27	0.010851108	0.043613541
cg14150727	0.022536032	-13.63548045	2.46E-42	0.01306532	0.038871818
cg14153654	0.05229845	-11.25659299	2.15E-29	0.031286427	0.087422189
cg14153919	0.03981258	-11.17467919	5.42E-29	0.022618992	0.070075692
cg14157435	0.050679082	-12.7368962	3.69E-37	0.032027772	0.080191946
cg14168009	0.076909604	-11.40367008	4.01E-30	0.049489444	0.119522201
cg14170547	0.029307806	-11.77961247	4.97E-32	0.016289607	0.052729785
cg14175438	0.055368844	-7.72966961	1.08E-14	0.026582948	0.115326145
cg14176836	0.12270494	-7.276949297	3.41E-13	0.06973605	0.215907013
cg14181576	0.1626985	-6.518270631	7.11E-11	0.094244553	0.280873546
cg14187242	0.066221634	-12.02061887	2.77E-33	0.042536693	0.103094634
cg14192130	0.03779543	-10.59166997	3.26E-26	0.020615683	0.069291643
cg14202757	0.010297369	-13.71491348	8.27E-43	0.005354636	0.019802616
cg14204281	0.027741777	-13.81770065	1.99E-43	0.016684052	0.046128254
cg14219630	0.188577063	-4.786415899	1.70E-06	0.095238525	0.373392059
cg14221460	0.05567616	-11.20990935	3.65E-29	0.033601562	0.0922527
cg14222307	0.055584742	-14.24480227	4.83E-46	0.037348411	0.082725436
cg14237025	0.114666867	-9.175984681	4.47E-20	0.072199899	0.182112309
cg14240353	0.087037277	-10.95915055	6.01E-28	0.056244406	0.134688729
cg14241731	0.09405014	-10.0068444	1.42E-23	0.059194209	0.149430645
cg14244439	0.062817822	-9.430422755	4.08E-21	0.035341375	0.111656063
cg14262035	0.066573558	-9.469174985	2.82E-21	0.037996581	0.116643088
cg14276125	0.013322796	-13.25192302	4.40E-40	0.007034324	0.02523297
cg14279361	0.096561483	-9.897750671	4.26E-23	0.06078181	0.15340313
cg14285012	0.060583381	-10.92634257	8.63E-28	0.036638059	0.100178509
cg14296903	0.019253989	-7.928573378	2.22E-15	0.007251866	0.051120096
cg14310034	0.055717089	-11.75409071	6.73E-32	0.034425896	0.090176127
cg14322040	0.028036196	-13.03004721	8.26E-39	0.016376718	0.047996692
cg14325025	0.073401884	-11.15822406	6.53E-29	0.046394494	0.116130946
cg14328173	0.054673645	-9.310048254	1.28E-20	0.029651956	0.10080979
cg14328415	0.042969962	-10.48806923	9.80E-26	0.023863651	0.077373644
cg14331163	0.010626292	-10.49336387	9.27E-26	0.004547229	0.024832286
cg14333565	0.039089332	-10.33005386	5.15E-25	0.021131173	0.072309087
cg14346046	0.071114109	-12.48268026	9.28E-36	0.046956528	0.107699965
cg14349538	0.020931115	-13.77567095	3.57E-43	0.012074785	0.036283179
cg14349667	0.094080937	-9.502546216	2.05E-21	0.057780255	0.153187672
cg14350800	0.070123688	-9.721776032	2.43E-22	0.041037857	0.119824277
cg14356799	0.084075155	-10.27457339	9.17E-25	0.052425032	0.134833138
cg14357535	0.004563488	-12.71799963	4.70E-37	0.001988714	0.010471801
cg14376836	0.130801508	-9.651795429	4.83E-22	0.086541754	0.197696878
cg14377152	0.024185796	-10.47972211	1.07E-25	0.012057207	0.048514781
cg14407437	0.027611209	-13.53472842	9.75E-42	0.016418709	0.046433545
cg14419102	0.048976535	-9.385822388	6.24E-21	0.026087295	0.091949011
cg14426785	0.045128986	-11.31185607	1.15E-29	0.026382626	0.077195707
cg14428178	0.012602088	-12.88332317	5.59E-38	0.006478274	0.024514652
cg14441271	0.061394222	-13.46094594	2.65E-41	0.040895388	0.092168105
cg14453978	0.021760835	-13.8774058	8.68E-44	0.012673557	0.037363933
cg14478255	0.083655185	-11.79756922	4.02E-32	0.055396652	0.126328754
[truncated: 1,563 more rows]
