# Supplementary material for: Identification of Methylation Immune Subtypes and Establishment of a Prognostic Signature for Gliomas Using Immune-Related Genes
Source: Front Immunol. 2021 Nov 4;12:737650. doi: 10.3389/fimmu.2021.737650 (PMC8600480; doi:10.3389/fimmu.2021.737650)
Supplement: Supplementary file 6 [file Table_4.csv]

num.gene	km.chisq	core.gene
5 genes	181.7038261	cg11701471 | cg04314652 | cg15734706 | cg20332503 | cg08985333
5 genes	181.5167847	cg11701471 | cg04314652 | cg18443253 | cg15734706 | cg08985333
6 genes	180.7326299	cg11701471 | cg04314652 | cg08015801 | cg23505299 | cg20332503 | cg08985333
5 genes	179.3725851	cg07388018 | cg11701471 | cg04314652 | cg15734706 | cg08985333
4 genes	179.3010062	cg11701471 | cg04314652 | cg15734706 | cg08985333
4 genes	178.993715	cg11701471 | cg04314652 | cg08015801 | cg15734706
5 genes	178.993715	cg11701471 | cg04314652 | cg08015801 | cg15734706 | cg20332503
6 genes	178.5583399	cg07388018 | cg11701471 | cg04314652 | cg18443253 | cg15734706 | cg08985333
5 genes	178.5121803	cg11701471 | cg04314652 | cg18443253 | cg20332503 | cg08985333
6 genes	178.4321614	cg07388018 | cg11701471 | cg04314652 | cg23505299 | cg20332503 | cg08985333
7 genes	178.4321614	cg07388018 | cg11701471 | cg04314652 | cg23505299 | cg15734706 | cg20332503 | cg08985333
4 genes	178.0458187	cg11701471 | cg04314652 | cg20332503 | cg08985333
6 genes	178.0136173	cg11701471 | cg04314652 | cg08015801 | cg23505299 | cg15734706 | cg08985333
4 genes	177.6421507	cg11701471 | cg04314652 | cg18443253 | cg08985333
4 genes	177.5948469	cg04314652 | cg18443253 | cg08015801 | cg15734706
3 genes	177.5136581	cg11701471 | cg04314652 | cg08985333
7 genes	177.4568325	cg11701471 | cg04314652 | cg18443253 | cg08015801 | cg15734706 | cg20332503 | cg08985333
7 genes	177.3841222	cg11701471 | cg04314652 | cg08015801 | cg23505299 | cg15734706 | cg20332503 | cg08985333
5 genes	177.3662782	cg11701471 | cg04314652 | cg18443253 | cg23505299 | cg08985333
6 genes	177.3662782	cg11701471 | cg04314652 | cg18443253 | cg23505299 | cg15734706 | cg08985333
7 genes	177.3662782	cg11701471 | cg04314652 | cg18443253 | cg23505299 | cg15734706 | cg20332503 | cg08985333
6 genes	177.2760956	cg07388018 | cg11701471 | cg04314652 | cg15734706 | cg20332503 | cg08985333
6 genes	176.9291601	cg11701471 | cg04314652 | cg08015801 | cg15734706 | cg20332503 | cg08985333
6 genes	176.653764	cg11701471 | cg04314652 | cg18443253 | cg23505299 | cg20332503 | cg08985333
5 genes	176.4561185	cg07388018 | cg04314652 | cg18443253 | cg15734706 | cg08985333
8 genes	176.2378809	cg07388018 | cg04314652 | cg18443253 | cg08015801 | cg23505299 | cg15734706 | cg20332503 | cg08985333
4 genes	176.1028131	cg04314652 | cg18443253 | cg20332503 | cg08985333
7 genes	176.0272862	cg07388018 | cg11701471 | cg04314652 | cg18443253 | cg23505299 | cg20332503 | cg08985333
8 genes	176.0272862	cg07388018 | cg11701471 | cg04314652 | cg18443253 | cg23505299 | cg15734706 | cg20332503 | cg08985333
7 genes	175.9598163	cg07388018 | cg04314652 | cg18443253 | cg23505299 | cg15734706 | cg20332503 | cg08985333
3 genes	175.8869902	cg07388018 | cg11701471 | cg08985333
5 genes	175.7070812	cg07388018 | cg04314652 | cg08015801 | cg15734706 | cg08985333
6 genes	175.6449011	cg07388018 | cg11701471 | cg04314652 | cg08015801 | cg20332503 | cg08985333
7 genes	175.5078738	cg07388018 | cg11701471 | cg04314652 | cg08015801 | cg15734706 | cg20332503 | cg08985333
5 genes	175.4374128	cg04314652 | cg18443253 | cg08015801 | cg15734706 | cg20332503
4 genes	175.434573	cg11701471 | cg04314652 | cg18443253 | cg08015801
5 genes	175.434573	cg11701471 | cg04314652 | cg18443253 | cg08015801 | cg20332503
7 genes	175.3973479	cg11701471 | cg04314652 | cg18443253 | cg08015801 | cg23505299 | cg20332503 | cg08985333
5 genes	175.3110207	cg07388018 | cg04314652 | cg18443253 | cg08015801 | cg15734706
5 genes	175.219869	cg07388018 | cg04314652 | cg18443253 | cg08015801 | cg08985333
6 genes	175.219869	cg07388018 | cg04314652 | cg18443253 | cg08015801 | cg15734706 | cg08985333
3 genes	175.1556971	cg04314652 | cg18443253 | cg08985333
3 genes	175.1478989	cg11701471 | cg04314652 | cg08015801
3 genes	175.1010117	cg11701471 | cg23505299 | cg08985333
6 genes	175.0191499	cg11701471 | cg04314652 | cg23505299 | cg15734706 | cg20332503 | cg08985333
6 genes	174.9414023	cg11701471 | cg04314652 | cg18443253 | cg15734706 | cg20332503 | cg08985333
5 genes	174.9396704	cg07388018 | cg11701471 | cg04314652 | cg18443253 | cg08985333
6 genes	174.9209616	cg00732815 | cg07388018 | cg11701471 | cg15734706 | cg20332503 | cg08985333
5 genes	174.8067886	cg11701471 | cg04314652 | cg08015801 | cg20332503 | cg08985333
6 genes	174.6473872	cg07388018 | cg04314652 | cg18443253 | cg23505299 | cg20332503 | cg08985333
6 genes	174.6384897	cg11701471 | cg04314652 | cg18443253 | cg08015801 | cg20332503 | cg08985333
6 genes	174.4869541	cg07388018 | cg04314652 | cg08015801 | cg23505299 | cg15734706 | cg08985333
6 genes	174.334933	cg11701471 | cg04314652 | cg18443253 | cg08015801 | cg15734706 | cg20332503
5 genes	174.2585341	cg11701471 | cg04314652 | cg08015801 | cg23505299 | cg08985333
8 genes	174.2200132	cg07388018 | cg11701471 | cg04314652 | cg18443253 | cg08015801 | cg23505299 | cg15734706 | cg08985333
5 genes	174.1447297	cg11701471 | cg04314652 | cg23505299 | cg20332503 | cg08985333
5 genes	174.0838417	cg11701471 | cg04314652 | cg18443253 | cg08015801 | cg08985333
6 genes	174.0838417	cg11701471 | cg04314652 | cg18443253 | cg08015801 | cg15734706 | cg08985333
4 genes	173.8768956	cg11701471 | cg04314652 | cg08015801 | cg20332503
4 genes	173.7636448	cg07388018 | cg04314652 | cg08015801 | cg08985333
6 genes	173.7194575	cg07388018 | cg11701471 | cg04314652 | cg18443253 | cg20332503 | cg08985333
7 genes	173.7091602	cg07388018 | cg11701471 | cg04314652 | cg08015801 | cg23505299 | cg15734706 | cg08985333
7 genes	173.6012738	cg07388018 | cg11701471 | cg18443253 | cg08015801 | cg23505299 | cg20332503 | cg08985333
4 genes	173.508103	cg11701471 | cg23505299 | cg15734706 | cg08985333
4 genes	173.508103	cg11701471 | cg23505299 | cg20332503 | cg08985333
5 genes	173.508103	cg11701471 | cg23505299 | cg15734706 | cg20332503 | cg08985333
5 genes	173.4664397	cg07388018 | cg11701471 | cg04314652 | cg08015801 | cg08985333
6 genes	173.4664397	cg07388018 | cg11701471 | cg04314652 | cg08015801 | cg15734706 | cg08985333
4 genes	173.4645777	cg07388018 | cg11701471 | cg04314652 | cg08985333
4 genes	173.3713047	cg11701471 | cg15734706 | cg20332503 | cg08985333
5 genes	173.3039631	cg07388018 | cg04314652 | cg18443253 | cg15734706 | cg20332503
3 genes	173.1962579	cg11701471 | cg18443253 | cg08985333
4 genes	173.1962579	cg11701471 | cg18443253 | cg20332503 | cg08985333
5 genes	173.1914113	cg11701471 | cg04314652 | cg23505299 | cg15734706 | cg08985333
6 genes	173.184143	cg07388018 | cg04314652 | cg08015801 | cg15734706 | cg20332503 | cg08985333
5 genes	173.1504362	cg07388018 | cg11701471 | cg08015801 | cg23505299 | cg08985333
5 genes	173.0623715	cg07388018 | cg04314652 | cg18443253 | cg08015801 | cg20332503
6 genes	172.9928035	cg07388018 | cg11701471 | cg18443253 | cg15734706 | cg20332503 | cg08985333
3 genes	172.9374734	cg11701471 | cg04314652 | cg15734706
4 genes	172.9374734	cg11701471 | cg04314652 | cg15734706 | cg20332503
3 genes	172.9294578	cg07388018 | cg11701471 | cg04314652
4 genes	172.9294578	cg07388018 | cg11701471 | cg04314652 | cg20332503
4 genes	172.9294441	cg07388018 | cg04314652 | cg18443253 | cg08015801
5 genes	172.9271834	cg11701471 | cg04314652 | cg18443253 | cg08015801 | cg15734706
7 genes	172.917396	cg07388018 | cg11701471 | cg04314652 | cg18443253 | cg15734706 | cg20332503 | cg08985333
6 genes	172.7381697	cg07388018 | cg04314652 | cg08015801 | cg23505299 | cg20332503 | cg08985333
5 genes	172.6563828	cg11701471 | cg18443253 | cg15734706 | cg20332503 | cg08985333
7 genes	172.650018	cg07388018 | cg11701471 | cg04314652 | cg18443253 | cg08015801 | cg20332503 | cg08985333
3 genes	172.5630065	cg04314652 | cg18443253 | cg15734706
4 genes	172.5630065	cg04314652 | cg18443253 | cg15734706 | cg20332503
8 genes	172.5371107	cg07388018 | cg11701471 | cg04314652 | cg18443253 | cg08015801 | cg23505299 | cg15734706 | cg20332503
5 genes	172.5019875	cg04314652 | cg18443253 | cg08015801 | cg20332503 | cg08985333
6 genes	172.5019875	cg04314652 | cg18443253 | cg08015801 | cg15734706 | cg20332503 | cg08985333
4 genes	172.4895363	cg18443253 | cg23505299 | cg15734706 | cg08985333
4 genes	172.4250994	cg07388018 | cg11701471 | cg04314652 | cg15734706
8 genes	172.420243	cg07388018 | cg11701471 | cg04314652 | cg18443253 | cg08015801 | cg15734706 | cg20332503 | cg08985333
6 genes	172.3663456	cg07388018 | cg11701471 | cg04314652 | cg08015801 | cg23505299 | cg20332503
5 genes	172.3414794	cg07388018 | cg04314652 | cg18443253 | cg23505299 | cg08985333
6 genes	172.3414794	cg07388018 | cg04314652 | cg18443253 | cg23505299 | cg15734706 | cg08985333
4 genes	172.3123575	cg04314652 | cg08015801 | cg23505299 | cg08985333
3 genes	172.195866	cg04314652 | cg18443253 | cg08015801
4 genes	172.1783313	cg07388018 | cg04314652 | cg18443253 | cg15734706
6 genes	172.0760338	cg07388018 | cg11701471 | cg08015801 | cg23505299 | cg20332503 | cg08985333
4 genes	172.0529984	cg11701471 | cg04314652 | cg08015801 | cg23505299
5 genes	172.0529984	cg11701471 | cg04314652 | cg08015801 | cg23505299 | cg20332503
4 genes	171.9710451	cg11701471 | cg18443253 | cg23505299 | cg08985333
6 genes	171.9221124	cg07388018 | cg11701471 | cg04314652 | cg18443253 | cg08015801 | cg23505299
7 genes	171.9221124	cg07388018 | cg11701471 | cg04314652 | cg18443253 | cg08015801 | cg23505299 | cg20332503
3 genes	171.911746	cg11701471 | cg15734706 | cg08985333
5 genes	171.8926756	cg07388018 | cg11701471 | cg04314652 | cg15734706 | cg20332503
5 genes	171.8925364	cg11701471 | cg18443253 | cg23505299 | cg15734706 | cg08985333
8 genes	171.8861215	cg11701471 | cg04314652 | cg18443253 | cg08015801 | cg23505299 | cg15734706 | cg20332503 | cg08985333
4 genes	171.8751115	cg04314652 | cg18443253 | cg08015801 | cg20332503
5 genes	171.867933	cg11701471 | cg04314652 | cg08015801 | cg23505299 | cg15734706
6 genes	171.867933	cg11701471 | cg04314652 | cg08015801 | cg23505299 | cg15734706 | cg20332503
5 genes	171.7720365	cg04314652 | cg08015801 | cg23505299 | cg15734706 | cg08985333
4 genes	171.6570222	cg11701471 | cg04314652 | cg08015801 | cg08985333
5 genes	171.6031548	cg07388018 | cg04314652 | cg18443253 | cg23505299 | cg20332503
5 genes	171.5622043	cg07388018 | cg11701471 | cg04314652 | cg08015801 | cg15734706
6 genes	171.5622043	cg07388018 | cg11701471 | cg04314652 | cg08015801 | cg15734706 | cg20332503
5 genes	171.5006073	cg11701471 | cg04314652 | cg08015801 | cg15734706 | cg08985333
5 genes	171.4937574	cg07388018 | cg18443253 | cg23505299 | cg20332503 | cg08985333
6 genes	171.4660665	cg07388018 | cg04314652 | cg18443253 | cg08015801 | cg15734706 | cg20332503
6 genes	171.3663293	cg11701471 | cg04314652 | cg18443253 | cg08015801 | cg23505299 | cg08985333
6 genes	171.2694339	cg07388018 | cg11701471 | cg18443253 | cg23505299 | cg15734706 | cg08985333
4 genes	171.2637771	cg07388018 | cg04314652 | cg08015801 | cg23505299
3 genes	171.2446053	cg18443253 | cg23505299 | cg08985333
4 genes	171.2446053	cg18443253 | cg23505299 | cg20332503 | cg08985333
4 genes	171.199337	cg04314652 | cg18443253 | cg08015801 | cg08985333
5 genes	171.199337	cg04314652 | cg18443253 | cg08015801 | cg15734706 | cg08985333
5 genes	171.1707289	cg07388018 | cg04314652 | cg08015801 | cg23505299 | cg08985333
8 genes	171.145551	cg07388018 | cg11701471 | cg04314652 | cg08015801 | cg23505299 | cg15734706 | cg20332503 | cg08985333
6 genes	171.1298479	cg04314652 | cg08015801 | cg23505299 | cg15734706 | cg20332503 | cg08985333
2 genes	171.1177169	cg04314652 | cg08985333
4 genes	171.1144781	cg11701471 | cg18443253 | cg15734706 | cg08985333
6 genes	171.0455757	cg07388018 | cg11701471 | cg04314652 | cg08015801 | cg23505299 | cg08985333
4 genes	170.9723896	cg11701471 | cg04314652 | cg23505299 | cg08985333
4 genes	170.9675091	cg04314652 | cg08015801 | cg15734706 | cg20332503
3 genes	170.8609508	cg04314652 | cg18443253 | cg23505299
4 genes	170.8609508	cg04314652 | cg18443253 | cg23505299 | cg20332503
4 genes	170.8356608	cg04314652 | cg18443253 | cg23505299 | cg15734706
5 genes	170.8356608	cg04314652 | cg18443253 | cg23505299 | cg15734706 | cg20332503
5 genes	170.751517	cg04314652 | cg18443253 | cg15734706 | cg20332503 | cg08985333
4 genes	170.7390121	cg04314652 | cg18443253 | cg15734706 | cg08985333
7 genes	170.7325277	cg07388018 | cg04314652 | cg08015801 | cg23505299 | cg15734706 | cg20332503 | cg08985333
4 genes	170.7081492	cg11701471 | cg04314652 | cg18443253 | cg15734706
5 genes	170.7081492	cg11701471 | cg04314652 | cg18443253 | cg15734706 | cg20332503
6 genes	170.6809302	cg11701471 | cg18443253 | cg08015801 | cg23505299 | cg20332503 | cg08985333
5 genes	170.6793604	cg04314652 | cg18443253 | cg23505299 | cg20332503 | cg08985333
6 genes	170.6793604	cg04314652 | cg18443253 | cg23505299 | cg15734706 | cg20332503 | cg08985333
6 genes	170.6244611	cg07388018 | cg18443253 | cg23505299 | cg15734706 | cg20332503 | cg08985333
7 genes	170.5650227	cg07388018 | cg11701471 | cg18443253 | cg23505299 | cg15734706 | cg20332503 | cg08985333
3 genes	170.5365007	cg07388018 | cg04314652 | cg15734706
4 genes	170.5365007	cg07388018 | cg04314652 | cg15734706 | cg20332503
5 genes	170.4956384	cg00732815 | cg11701471 | cg23505299 | cg20332503 | cg08985333
7 genes	170.469969	cg07388018 | cg11701471 | cg04314652 | cg18443253 | cg23505299 | cg15734706 | cg08985333
6 genes	170.4191906	cg07388018 | cg11701471 | cg04314652 | cg18443253 | cg08015801 | cg08985333
7 genes	170.4191906	cg07388018 | cg11701471 | cg04314652 | cg18443253 | cg08015801 | cg15734706 | cg08985333
3 genes	170.4151644	cg07388018 | cg04314652 | cg18443253
4 genes	170.307446	cg07388018 | cg04314652 | cg18443253 | cg23505299
3 genes	170.2155673	cg04314652 | cg08015801 | cg15734706
4 genes	170.1492636	cg07388018 | cg04314652 | cg18443253 | cg08985333
5 genes	170.0564584	cg07388018 | cg04314652 | cg23505299 | cg20332503 | cg08985333
7 genes	170.0271815	cg11701471 | cg04314652 | cg18443253 | cg08015801 | cg23505299 | cg15734706 | cg20332503
4 genes	169.9942957	cg04314652 | cg08015801 | cg20332503 | cg08985333
5 genes	169.9942957	cg04314652 | cg08015801 | cg15734706 | cg20332503 | cg08985333
7 genes	169.9386669	cg07388018 | cg11701471 | cg04314652 | cg18443253 | cg08015801 | cg23505299 | cg15734706
5 genes	169.8850345	cg18443253 | cg23505299 | cg15734706 | cg20332503 | cg08985333
4 genes	169.8840795	cg00732815 | cg11701471 | cg18443253 | cg20332503
3 genes	169.8401346	cg07388018 | cg18443253 | cg08985333
6 genes	169.832733	cg04314652 | cg18443253 | cg08015801 | cg23505299 | cg20332503 | cg08985333
5 genes	169.767997	cg11701471 | cg18443253 | cg23505299 | cg20332503 | cg08985333
6 genes	169.6565938	cg07388018 | cg04314652 | cg18443253 | cg08015801 | cg20332503 | cg08985333
5 genes	169.6158934	cg07388018 | cg11701471 | cg18443253 | cg20332503 | cg08985333
7 genes	169.5694254	cg07388018 | cg11701471 | cg04314652 | cg08015801 | cg23505299 | cg20332503 | cg08985333
6 genes	169.5520623	cg11701471 | cg18443253 | cg23505299 | cg15734706 | cg20332503 | cg08985333
6 genes	169.5013835	cg11701471 | cg08015801 | cg23505299 | cg15734706 | cg20332503 | cg08985333
9 genes	169.2786817	cg07388018 | cg11701471 | cg04314652 | cg18443253 | cg08015801 | cg23505299 | cg15734706 | cg20332503 | cg08985333
5 genes	169.2783989	cg07388018 | cg11701471 | cg04314652 | cg23505299 | cg08985333
6 genes	169.2783989	cg07388018 | cg11701471 | cg04314652 | cg23505299 | cg15734706 | cg08985333
5 genes	169.2551344	cg07388018 | cg11701471 | cg15734706 | cg20332503 | cg08985333
5 genes	169.2540719	cg07388018 | cg04314652 | cg08015801 | cg23505299 | cg20332503
5 genes	169.2179246	cg07388018 | cg11701471 | cg04314652 | cg18443253 | cg08015801
6 genes	169.204438	cg07388018 | cg11701471 | cg04314652 | cg23505299 | cg15734706 | cg20332503
5 genes	169.1918398	cg11701471 | cg08015801 | cg23505299 | cg20332503 | cg08985333
2 genes	169.1804404	cg04314652 | cg08015801
4 genes	169.0861895	cg04314652 | cg18443253 | cg23505299 | cg08985333
5 genes	169.0861895	cg04314652 | cg18443253 | cg23505299 | cg15734706 | cg08985333
6 genes	169.0776409	cg11701471 | cg18443253 | cg08015801 | cg23505299 | cg15734706 | cg08985333
7 genes	169.067219	cg07388018 | cg04314652 | cg18443253 | cg08015801 | cg15734706 | cg20332503 | cg08985333
7 genes	168.9557128	cg07388018 | cg04314652 | cg18443253 | cg08015801 | cg23505299 | cg15734706 | cg08985333
2 genes	168.9094907	cg11701471 | cg08985333
6 genes	168.8377248	cg07388018 | cg11701471 | cg04314652 | cg18443253 | cg23505299 | cg08985333
6 genes	168.8352977	cg07388018 | cg04314652 | cg18443253 | cg15734706 | cg20332503 | cg08985333
5 genes	168.812662	cg07388018 | cg18443253 | cg15734706 | cg20332503 | cg08985333
4 genes	168.7482034	cg07388018 | cg11701471 | cg18443253 | cg08985333
5 genes	168.746389	cg11701471 | cg08015801 | cg23505299 | cg15734706 | cg08985333
5 genes	168.6765128	cg07388018 | cg11701471 | cg04314652 | cg20332503 | cg08985333
3 genes	168.6533755	cg04314652 | cg15734706 | cg20332503
5 genes	168.6463507	cg07388018 | cg11701471 | cg04314652 | cg23505299 | cg15734706
5 genes	168.6349264	cg07388018 | cg04314652 | cg08015801 | cg23505299 | cg15734706
6 genes	168.6349264	cg07388018 | cg04314652 | cg08015801 | cg23505299 | cg15734706 | cg20332503
5 genes	168.6159868	cg07388018 | cg04314652 | cg18443253 | cg20332503 | cg08985333
7 genes	168.497527	cg07388018 | cg11701471 | cg04314652 | cg18443253 | cg08015801 | cg15734706 | cg20332503
3 genes	168.4837259	cg00732815 | cg11701471 | cg18443253
5 genes	168.4632354	cg07388018 | cg11701471 | cg23505299 | cg15734706 | cg08985333
2 genes	168.460361	cg04314652 | cg18443253
7 genes	168.4511314	cg00732815 | cg07388018 | cg11701471 | cg18443253 | cg15734706 | cg20332503 | cg08985333
6 genes	168.3770934	cg07388018 | cg11701471 | cg04314652 | cg18443253 | cg08015801 | cg15734706
4 genes	168.3217535	cg11701471 | cg08015801 | cg23505299 | cg08985333
3 genes	168.2767701	cg11701471 | cg20332503 | cg08985333
5 genes	168.2749706	cg07388018 | cg11701471 | cg23505299 | cg20332503 | cg08985333
6 genes	168.2681959	cg07388018 | cg11701471 | cg23505299 | cg15734706 | cg20332503 | cg08985333
5 genes	168.2471672	cg11701471 | cg18443253 | cg08015801 | cg23505299 | cg08985333
2 genes	168.1976032	cg15734706 | cg08985333
4 genes	168.1341099	cg07388018 | cg11701471 | cg15734706 | cg08985333
4 genes	168.0911285	cg11701471 | cg04314652 | cg18443253 | cg23505299
5 genes	168.0911285	cg11701471 | cg04314652 | cg18443253 | cg23505299 | cg20332503
2 genes	168.0356974	cg11701471 | cg23505299
5 genes	167.9895622	cg07388018 | cg11701471 | cg04314652 | cg08015801 | cg23505299
6 genes	167.9628332	cg00732815 | cg11701471 | cg18443253 | cg23505299 | cg20332503 | cg08985333
6 genes	167.9624021	cg07388018 | cg04314652 | cg23505299 | cg15734706 | cg20332503 | cg08985333
3 genes	167.8892732	cg18443253 | cg15734706 | cg08985333
5 genes	167.8794105	cg07388018 | cg11701471 | cg04314652 | cg23505299 | cg20332503
4 genes	167.8411086	cg00732815 | cg11701471 | cg20332503 | cg08985333
5 genes	167.7849353	cg07388018 | cg04314652 | cg08015801 | cg15734706 | cg20332503
5 genes	167.7478004	cg07388018 | cg04314652 | cg18443253 | cg08015801 | cg23505299
3 genes	167.7379936	cg04314652 | cg08015801 | cg20332503
7 genes	167.714138	cg07388018 | cg04314652 | cg18443253 | cg08015801 | cg23505299 | cg20332503 | cg08985333
6 genes	167.6923538	cg07388018 | cg11701471 | cg04314652 | cg08015801 | cg23505299 | cg15734706
7 genes	167.6662788	cg07388018 | cg04314652 | cg18443253 | cg08015801 | cg23505299 | cg15734706 | cg20332503
4 genes	167.6224133	cg07388018 | cg04314652 | cg23505299 | cg08985333
5 genes	167.5903645	cg11701471 | cg08015801 | cg15734706 | cg20332503 | cg08985333
3 genes	167.5789934	cg11701471 | cg23505299 | cg20332503
4 genes	167.5639591	cg11701471 | cg18443253 | cg08015801 | cg23505299
5 genes	167.461569	cg04314652 | cg08015801 | cg23505299 | cg20332503 | cg08985333
6 genes	167.4278246	cg07388018 | cg04314652 | cg18443253 | cg08015801 | cg23505299 | cg08985333
5 genes	167.4217178	cg11701471 | cg18443253 | cg08015801 | cg23505299 | cg20332503
7 genes	167.4025583	cg07388018 | cg11701471 | cg04314652 | cg18443253 | cg23505299 | cg15734706 | cg20332503
6 genes	167.3786428	cg00732815 | cg07388018 | cg11701471 | cg23505299 | cg20332503 | cg08985333
3 genes	167.3507629	cg11701471 | cg04314652 | cg23505299
4 genes	167.3359634	cg07388018 | cg11701471 | cg20332503 | cg08985333
6 genes	167.3197458	cg00732815 | cg11701471 | cg04314652 | cg15734706 | cg20332503 | cg08985333
5 genes	167.1457345	cg07388018 | cg04314652 | cg08015801 | cg20332503 | cg08985333
8 genes	167.06168	cg07388018 | cg11701471 | cg04314652 | cg18443253 | cg08015801 | cg23505299 | cg20332503 | cg08985333
3 genes	167.0303936	cg04314652 | cg08015801 | cg08985333
4 genes	167.0303936	cg04314652 | cg08015801 | cg15734706 | cg08985333
5 genes	166.9774131	cg07388018 | cg04314652 | cg18443253 | cg23505299 | cg15734706
6 genes	166.93928	cg07388018 | cg11701471 | cg18443253 | cg08015801 | cg23505299 | cg08985333
4 genes	166.9273742	cg07388018 | cg04314652 | cg15734706 | cg08985333
3 genes	166.9267214	cg04314652 | cg20332503 | cg08985333
6 genes	166.9159282	cg07388018 | cg11701471 | cg04314652 | cg18443253 | cg08015801 | cg20332503
7 genes	166.9065268	cg11701471 | cg04314652 | cg18443253 | cg08015801 | cg23505299 | cg15734706 | cg08985333
7 genes	166.8310789	cg07388018 | cg11701471 | cg04314652 | cg18443253 | cg08015801 | cg23505299 | cg08985333
5 genes	166.822865	cg07388018 | cg18443253 | cg23505299 | cg15734706 | cg08985333
5 genes	166.8085856	cg00732815 | cg11701471 | cg04314652 | cg18443253 | cg20332503
5 genes	166.807004	cg11701471 | cg04314652 | cg18443253 | cg23505299 | cg15734706
6 genes	166.807004	cg11701471 | cg04314652 | cg18443253 | cg23505299 | cg15734706 | cg20332503
7 genes	166.7925287	cg11701471 | cg18443253 | cg08015801 | cg23505299 | cg15734706 | cg20332503 | cg08985333
3 genes	166.7571832	cg23505299 | cg15734706 | cg08985333
5 genes	166.6975569	cg07388018 | cg04314652 | cg23505299 | cg15734706 | cg08985333
5 genes	166.6529659	cg18443253 | cg08015801 | cg23505299 | cg20332503 | cg08985333
3 genes	166.6389057	cg04314652 | cg18443253 | cg20332503
5 genes	166.6015832	cg07388018 | cg04314652 | cg15734706 | cg20332503 | cg08985333
3 genes	166.5756607	cg11701471 | cg04314652 | cg20332503
3 genes	166.5600929	cg04314652 | cg23505299 | cg15734706
5 genes	166.5114589	cg11701471 | cg04314652 | cg18443253 | cg08015801 | cg23505299
6 genes	166.5114589	cg11701471 | cg04314652 | cg18443253 | cg08015801 | cg23505299 | cg15734706
6 genes	166.5114589	cg11701471 | cg04314652 | cg18443253 | cg08015801 | cg23505299 | cg20332503
6 genes	166.4952867	cg07388018 | cg04314652 | cg18443253 | cg23505299 | cg15734706 | cg20332503
6 genes	166.4522708	cg00732815 | cg11701471 | cg08015801 | cg23505299 | cg20332503 | cg08985333
2 genes	166.4514505	cg23505299 | cg08985333
5 genes	166.4247888	cg07388018 | cg11701471 | cg18443253 | cg23505299 | cg08985333
7 genes	166.4218931	cg07388018 | cg11701471 | cg04314652 | cg08015801 | cg23505299 | cg15734706 | cg20332503
3 genes	166.3867606	cg11701471 | cg08015801 | cg23505299
4 genes	166.3867606	cg11701471 | cg08015801 | cg23505299 | cg20332503
4 genes	166.3628895	cg11701471 | cg04314652 | cg18443253 | cg20332503
3 genes	166.3117268	cg11701471 | cg08015801 | cg08985333
4 genes	166.3117268	cg11701471 | cg08015801 | cg15734706 | cg08985333
4 genes	166.3117268	cg11701471 | cg08015801 | cg20332503 | cg08985333
6 genes	166.2473378	cg11701471 | cg18443253 | cg08015801 | cg15734706 | cg20332503 | cg08985333
6 genes	166.2357836	cg07388018 | cg04314652 | cg18443253 | cg08015801 | cg23505299 | cg15734706
5 genes	166.2182892	cg07388018 | cg11701471 | cg04314652 | cg18443253 | cg15734706
4 genes	166.1670689	cg07388018 | cg11701471 | cg23505299 | cg08985333
4 genes	166.0862723	cg07388018 | cg04314652 | cg08015801 | cg15734706
4 genes	166.0738637	cg11701471 | cg04314652 | cg23505299 | cg20332503
8 genes	166.0684855	cg07388018 | cg11701471 | cg18443253 | cg08015801 | cg23505299 | cg15734706 | cg20332503 | cg08985333
5 genes	165.9477353	cg11701471 | cg18443253 | cg08015801 | cg15734706 | cg08985333
7 genes	165.930391	cg00732815 | cg11701471 | cg18443253 | cg23505299 | cg15734706 | cg20332503 | cg08985333
5 genes	165.9011833	cg11701471 | cg18443253 | cg08015801 | cg20332503 | cg08985333
5 genes	165.8668248	cg04314652 | cg18443253 | cg08015801 | cg23505299 | cg08985333
5 genes	165.8308752	cg00732815 | cg07388018 | cg11701471 | cg15734706 | cg08985333
4 genes	165.8276767	cg18443253 | cg15734706 | cg20332503 | cg08985333
5 genes	165.7739847	cg00732815 | cg11701471 | cg15734706 | cg20332503 | cg08985333
3 genes	165.7356815	cg07388018 | cg04314652 | cg08985333
4 genes	165.7356815	cg07388018 | cg04314652 | cg20332503 | cg08985333
4 genes	165.7098346	cg07388018 | cg11701471 | cg04314652 | cg18443253
4 genes	165.7032773	cg11701471 | cg18443253 | cg08015801 | cg08985333
4 genes	165.6540053	cg04314652 | cg23505299 | cg15734706 | cg08985333
3 genes	165.6087578	cg23505299 | cg20332503 | cg08985333
4 genes	165.6087578	cg23505299 | cg15734706 | cg20332503 | cg08985333
6 genes	165.5840392	cg00732815 | cg11701471 | cg23505299 | cg15734706 | cg20332503 | cg08985333
4 genes	165.5766805	cg07388018 | cg11701471 | cg04314652 | cg23505299
4 genes	165.4848081	cg07388018 | cg18443253 | cg23505299 | cg08985333
5 genes	165.4612774	cg00732815 | cg07388018 | cg11701471 | cg04314652 | cg20332503
4 genes	165.4139963	cg11701471 | cg04314652 | cg23505299 | cg15734706
5 genes	165.4139963	cg11701471 | cg04314652 | cg23505299 | cg15734706 | cg20332503
4 genes	165.3687254	cg07388018 | cg23505299 | cg20332503 | cg08985333
5 genes	165.3687254	cg07388018 | cg23505299 | cg15734706 | cg20332503 | cg08985333
7 genes	165.3553989	cg00732815 | cg11701471 | cg04314652 | cg18443253 | cg23505299 | cg20332503 | cg08985333
6 genes	165.2926602	cg00732815 | cg07388018 | cg11701471 | cg04314652 | cg20332503 | cg08985333
6 genes	165.2489088	cg07388018 | cg04314652 | cg18443253 | cg08015801 | cg23505299 | cg20332503
6 genes	165.22713	cg07388018 | cg11701471 | cg18443253 | cg23505299 | cg20332503 | cg08985333
7 genes	165.2265626	cg04314652 | cg18443253 | cg08015801 | cg23505299 | cg15734706 | cg20332503 | cg08985333
7 genes	165.046967	cg00732815 | cg11701471 | cg04314652 | cg18443253 | cg08015801 | cg20332503 | cg08985333
6 genes	164.970195	cg00732815 | cg11701471 | cg04314652 | cg18443253 | cg15734706 | cg20332503
3 genes	164.9586988	cg08015801 | cg23505299 | cg08985333
4 genes	164.9586988	cg08015801 | cg23505299 | cg20332503 | cg08985333
5 genes	164.9466905	cg00732815 | cg11701471 | cg18443253 | cg20332503 | cg08985333
6 genes	164.9280437	cg07388018 | cg11701471 | cg04314652 | cg18443253 | cg15734706 | cg20332503
3 genes	164.8885694	cg11701471 | cg04314652 | cg18443253
6 genes	164.8745565	cg00732815 | cg11701471 | cg18443253 | cg23505299 | cg15734706 | cg20332503
3 genes	164.8286079	cg15734706 | cg20332503 | cg08985333
4 genes	164.8084958	cg07388018 | cg04314652 | cg18443253 | cg20332503
6 genes	164.7877226	cg07388018 | cg18443253 | cg08015801 | cg23505299 | cg20332503 | cg08985333
4 genes	164.7369785	cg00732815 | cg07388018 | cg15734706 | cg08985333
5 genes	164.7170993	cg04314652 | cg08015801 | cg23505299 | cg15734706 | cg20332503
5 genes	164.6688712	cg07388018 | cg11701471 | cg18443253 | cg15734706 | cg08985333
8 genes	164.6601146	cg00732815 | cg07388018 | cg11701471 | cg08015801 | cg23505299 | cg15734706 | cg20332503 | cg08985333
3 genes	164.6470689	cg00732815 | cg04314652 | cg15734706
4 genes	164.6161072	cg07388018 | cg18443253 | cg15734706 | cg08985333
6 genes	164.5505883	cg07388018 | cg11701471 | cg04314652 | cg18443253 | cg23505299 | cg20332503
4 genes	164.5378794	cg18443253 | cg08015801 | cg20332503 | cg08985333
2 genes	164.5230265	cg04314652 | cg15734706
8 genes	164.4610969	cg00732815 | cg11701471 | cg04314652 | cg18443253 | cg23505299 | cg15734706 | cg20332503 | cg08985333
6 genes	164.3738746	cg00732815 | cg11701471 | cg04314652 | cg08015801 | cg20332503 | cg08985333
7 genes	164.3738746	cg00732815 | cg11701471 | cg04314652 | cg08015801 | cg15734706 | cg20332503 | cg08985333
4 genes	164.3592057	cg07388018 | cg11701471 | cg04314652 | cg08015801
5 genes	164.3456481	cg00732815 | cg11701471 | cg23505299 | cg15734706 | cg08985333
7 genes	164.2542737	cg00732815 | cg07388018 | cg11701471 | cg08015801 | cg15734706 | cg20332503 | cg08985333
2 genes	164.1997056	cg18443253 | cg08985333
3 genes	164.1997056	cg18443253 | cg20332503 | cg08985333
5 genes	164.1643301	cg11701471 | cg18443253 | cg08015801 | cg23505299 | cg15734706
7 genes	164.1413912	cg00732815 | cg11701471 | cg04314652 | cg08015801 | cg23505299 | cg20332503 | cg08985333
6 genes	164.1280733	cg07388018 | cg11701471 | cg04314652 | cg18443253 | cg23505299 | cg15734706
8 genes	164.1263862	cg00732815 | cg07388018 | cg18443253 | cg08015801 | cg23505299 | cg15734706 | cg20332503 | cg08985333
3 genes	164.067914	cg07388018 | cg15734706 | cg08985333
4 genes	164.067914	cg07388018 | cg15734706 | cg20332503 | cg08985333
6 genes	163.8993374	cg00732815 | cg11701471 | cg04314652 | cg18443253 | cg20332503 | cg08985333
7 genes	163.8993374	cg00732815 | cg11701471 | cg04314652 | cg18443253 | cg15734706 | cg20332503 | cg08985333
4 genes	163.8848286	cg07388018 | cg04314652 | cg23505299 | cg15734706
5 genes	163.8848286	cg07388018 | cg04314652 | cg23505299 | cg15734706 | cg20332503
6 genes	163.8776859	cg00732815 | cg11701471 | cg04314652 | cg23505299 | cg20332503 | cg08985333
3 genes	163.8662589	cg07388018 | cg04314652 | cg23505299
5 genes	163.8413113	cg04314652 | cg23505299 | cg15734706 | cg20332503 | cg08985333
4 genes	163.8375202	cg07388018 | cg08015801 | cg23505299 | cg08985333
5 genes	163.8375202	cg07388018 | cg08015801 | cg23505299 | cg20332503 | cg08985333
2 genes	163.8314817	cg08015801 | cg08985333
9 genes	163.8062135	cg00732815 | cg07388018 | cg11701471 | cg18443253 | cg08015801 | cg23505299 | cg15734706 | cg20332503 | cg08985333
4 genes	163.7156352	cg00732815 | cg11701471 | cg23505299 | cg08985333
5 genes	163.4899995	cg11701471 | cg18443253 | cg23505299 | cg15734706 | cg20332503
4 genes	163.4882324	cg11701471 | cg23505299 | cg15734706 | cg20332503
5 genes	163.4525849	cg07388018 | cg11701471 | cg04314652 | cg18443253 | cg23505299
3 genes	163.3749639	cg00732815 | cg11701471 | cg04314652
4 genes	163.3202164	cg18443253 | cg23505299 | cg15734706 | cg20332503
3 genes	163.2960163	cg00732815 | cg11701471 | cg08985333
4 genes	163.2582602	cg00732815 | cg04314652 | cg15734706 | cg20332503
3 genes	163.2073411	cg04314652 | cg23505299 | cg08985333
3 genes	163.1657044	cg04314652 | cg08015801 | cg23505299
3 genes	163.1479695	cg07388018 | cg20332503 | cg08985333
2 genes	163.1472314	cg07388018 | cg08985333
3 genes	163.1260385	cg11701471 | cg18443253 | cg20332503
3 genes	163.0842043	cg18443253 | cg23505299 | cg15734706
5 genes	163.0776923	cg00732815 | cg11701471 | cg04314652 | cg20332503 | cg08985333
2 genes	163.076352	cg04314652 | cg23505299
5 genes	163.0203755	cg00732815 | cg07388018 | cg08015801 | cg15734706 | cg08985333
3 genes	163.0173843	cg07388018 | cg23505299 | cg08985333
4 genes	163.0173843	cg07388018 | cg23505299 | cg15734706 | cg08985333
7 genes	162.90192	cg00732815 | cg07388018 | cg11701471 | cg18443253 | cg08015801 | cg15734706 | cg08985333
4 genes	162.8651417	cg07388018 | cg04314652 | cg23505299 | cg20332503
3 genes	162.8420453	cg08015801 | cg15734706 | cg08985333
3 genes	162.8420453	cg08015801 | cg20332503 | cg08985333
4 genes	162.8420453	cg08015801 | cg15734706 | cg20332503 | cg08985333
4 genes	162.8321054	cg00732815 | cg11701471 | cg04314652 | cg20332503
5 genes	162.7608262	cg07388018 | cg18443253 | cg08015801 | cg23505299 | cg08985333
5 genes	162.7439774	cg00732815 | cg04314652 | cg18443253 | cg08015801 | cg08985333
6 genes	162.7439774	cg00732815 | cg04314652 | cg18443253 | cg08015801 | cg15734706 | cg08985333
8 genes	162.7257418	cg00732815 | cg07388018 | cg11701471 | cg04314652 | cg18443253 | cg15734706 | cg20332503 | cg08985333
5 genes	162.6902379	cg07388018 | cg11701471 | cg04314652 | cg08015801 | cg20332503
8 genes	162.6654967	cg00732815 | cg07388018 | cg11701471 | cg18443253 | cg23505299 | cg15734706 | cg20332503 | cg08985333
5 genes	162.5820489	cg04314652 | cg18443253 | cg08015801 | cg23505299 | cg15734706
6 genes	162.5820489	cg04314652 | cg18443253 | cg08015801 | cg23505299 | cg15734706 | cg20332503
3 genes	162.4812001	cg11701471 | cg23505299 | cg15734706
5 genes	162.4480714	cg00732815 | cg07388018 | cg11701471 | cg23505299 | cg08985333
5 genes	162.4100478	cg00732815 | cg07388018 | cg11701471 | cg20332503 | cg08985333
6 genes	162.3481385	cg00732815 | cg07388018 | cg08015801 | cg15734706 | cg20332503 | cg08985333
7 genes	162.3435292	cg00732815 | cg07388018 | cg11701471 | cg08015801 | cg23505299 | cg15734706 | cg08985333
6 genes	162.3421589	cg00732815 | cg07388018 | cg11701471 | cg08015801 | cg15734706 | cg08985333
1 gene	162.29311	cg04314652
7 genes	162.2898298	cg00732815 | cg07388018 | cg11701471 | cg08015801 | cg23505299 | cg20332503 | cg08985333
3 genes	162.2414732	cg11701471 | cg18443253 | cg23505299
4 genes	162.2414732	cg11701471 | cg18443253 | cg23505299 | cg20332503
5 genes	162.2267571	cg00732815 | cg04314652 | cg18443253 | cg08015801 | cg20332503
3 genes	162.1475439	cg18443253 | cg23505299 | cg20332503
4 genes	162.1287124	cg00732815 | cg11701471 | cg15734706 | cg08985333
7 genes	162.0984717	cg00732815 | cg07388018 | cg11701471 | cg04314652 | cg15734706 | cg20332503 | cg08985333
5 genes	162.0944249	cg07388018 | cg11701471 | cg08015801 | cg15734706 | cg08985333
4 genes	162.0925072	cg00732815 | cg04314652 | cg18443253 | cg20332503
3 genes	162.0767517	cg07388018 | cg04314652 | cg20332503
8 genes	162.0161371	cg00732815 | cg11701471 | cg18443253 | cg08015801 | cg23505299 | cg15734706 | cg20332503 | cg08985333
8 genes	162.0108431	cg00732815 | cg07388018 | cg11701471 | cg18443253 | cg08015801 | cg15734706 | cg20332503 | cg08985333
3 genes	162.0094021	cg07388018 | cg04314652 | cg08015801
4 genes	162.0094021	cg07388018 | cg04314652 | cg08015801 | cg20332503
2 genes	161.9328186	cg07388018 | cg11701471
7 genes	161.8924643	cg00732815 | cg07388018 | cg11701471 | cg04314652 | cg18443253 | cg20332503 | cg08985333
4 genes	161.8749746	cg00732815 | cg07388018 | cg08015801 | cg08985333
2 genes	161.8693245	cg07388018 | cg04314652
5 genes	161.8231975	cg07388018 | cg11701471 | cg08015801 | cg20332503 | cg08985333
6 genes	161.8231975	cg07388018 | cg11701471 | cg08015801 | cg15734706 | cg20332503 | cg08985333
4 genes	161.8226343	cg04314652 | cg23505299 | cg20332503 | cg08985333
2 genes	161.7986061	cg04314652 | cg20332503
6 genes	161.7399353	cg04314652 | cg18443253 | cg08015801 | cg23505299 | cg15734706 | cg08985333
5 genes	161.6941335	cg00732815 | cg07388018 | cg15734706 | cg20332503 | cg08985333
7 genes	161.6604573	cg00732815 | cg11701471 | cg18443253 | cg08015801 | cg23505299 | cg20332503 | cg08985333
4 genes	161.6589312	cg07388018 | cg18443253 | cg20332503 | cg08985333
5 genes	161.6210397	cg00732815 | cg11701471 | cg04314652 | cg18443253 | cg08985333
4 genes	161.606949	cg04314652 | cg18443253 | cg08015801 | cg23505299
5 genes	161.606949	cg04314652 | cg18443253 | cg08015801 | cg23505299 | cg20332503
3 genes	161.5474405	cg00732815 | cg04314652 | cg18443253
6 genes	161.5238443	cg00732815 | cg07388018 | cg11701471 | cg18443253 | cg08015801 | cg08985333
5 genes	161.5045554	cg00732815 | cg11701471 | cg18443253 | cg23505299 | cg15734706
8 genes	161.4621326	cg00732815 | cg11701471 | cg04314652 | cg18443253 | cg08015801 | cg15734706 | cg20332503 | cg08985333
4 genes	161.440144	cg11701471 | cg18443253 | cg23505299 | cg15734706
5 genes	161.4247552	cg00732815 | cg07388018 | cg08015801 | cg20332503 | cg08985333
6 genes	161.420933	cg18443253 | cg08015801 | cg23505299 | cg15734706 | cg20332503 | cg08985333
4 genes	161.3515976	cg04314652 | cg08015801 | cg23505299 | cg20332503
6 genes	161.350425	cg00732815 | cg07388018 | cg18443253 | cg15734706 | cg20332503 | cg08985333
4 genes	161.3111004	cg04314652 | cg23505299 | cg15734706 | cg20332503
3 genes	161.2770992	cg18443253 | cg08015801 | cg08985333
8 genes	161.2738146	cg00732815 | cg11701471 | cg04314652 | cg18443253 | cg08015801 | cg23505299 | cg20332503 | cg08985333
5 genes	161.2448366	cg07388018 | cg11701471 | cg04314652 | cg18443253 | cg20332503
6 genes	161.2276522	cg00732815 | cg07388018 | cg11701471 | cg08015801 | cg20332503 | cg08985333
6 genes	161.1474613	cg00732815 | cg11701471 | cg08015801 | cg23505299 | cg15734706 | cg20332503
6 genes	161.1113307	cg00732815 | cg11701471 | cg18443253 | cg15734706 | cg20332503 | cg08985333
6 genes	161.0319959	cg00732815 | cg11701471 | cg04314652 | cg18443253 | cg15734706 | cg08985333
6 genes	161.0224402	cg00732815 | cg11701471 | cg18443253 | cg08015801 | cg23505299 | cg08985333
4 genes	160.9709528	cg11701471 | cg08015801 | cg23505299 | cg15734706
5 genes	160.9709528	cg11701471 | cg08015801 | cg23505299 | cg15734706 | cg20332503
3 genes	160.9618355	cg04314652 | cg23505299 | cg20332503
5 genes	160.9507593	cg00732815 | cg07388018 | cg11701471 | cg08015801 | cg08985333
3 genes	160.9489062	cg07388018 | cg11701471 | cg20332503
5 genes	160.9298379	cg00732815 | cg11701471 | cg18443253 | cg15734706 | cg20332503
6 genes	160.9282314	cg00732815 | cg11701471 | cg08015801 | cg15734706 | cg20332503 | cg08985333
3 genes	160.8697015	cg00732815 | cg11701471 | cg23505299
4 genes	160.8697015	cg00732815 | cg11701471 | cg23505299 | cg15734706
4 genes	160.8697015	cg00732815 | cg11701471 | cg23505299 | cg20332503
5 genes	160.8697015	cg00732815 | cg11701471 | cg23505299 | cg15734706 | cg20332503
5 genes	160.714629	cg00732815 | cg07388018 | cg04314652 | cg15734706 | cg08985333
4 genes	160.5931431	cg07388018 | cg18443253 | cg08015801 | cg08985333
9 genes	160.5726648	cg00732815 | cg07388018 | cg11701471 | cg04314652 | cg18443253 | cg08015801 | cg15734706 | cg20332503 | cg08985333
3 genes	160.4634345	cg04314652 | cg15734706 | cg08985333
4 genes	160.4634345	cg04314652 | cg15734706 | cg20332503 | cg08985333
3 genes	160.3951318	cg00732815 | cg11701471 | cg15734706
4 genes	160.3951318	cg00732815 | cg11701471 | cg15734706 | cg20332503
6 genes	160.3154038	cg00732815 | cg04314652 | cg18443253 | cg08015801 | cg15734706 | cg20332503
5 genes	160.2425084	cg18443253 | cg08015801 | cg15734706 | cg20332503 | cg08985333
6 genes	160.2363427	cg11701471 | cg18443253 | cg08015801 | cg23505299 | cg15734706 | cg20332503
4 genes	160.2066216	cg18443253 | cg08015801 | cg15734706 | cg08985333
7 genes	160.1987483	cg00732815 | cg07388018 | cg11701471 | cg18443253 | cg23505299 | cg20332503 | cg08985333
4 genes	160.1834363	cg07388018 | cg08015801 | cg20332503 | cg08985333
4 genes	160.1720549	cg04314652 | cg08015801 | cg23505299 | cg15734706
5 genes	160.1108779	cg00732815 | cg04314652 | cg08015801 | cg15734706 | cg08985333
7 genes	160.0994504	cg00732815 | cg11701471 | cg04314652 | cg23505299 | cg15734706 | cg20332503 | cg08985333
6 genes	159.9692823	cg07388018 | cg11701471 | cg18443253 | cg08015801 | cg20332503 | cg08985333
7 genes	159.9692823	cg07388018 | cg11701471 | cg18443253 | cg08015801 | cg15734706 | cg20332503 | cg08985333
4 genes	159.9684409	cg00732815 | cg04314652 | cg18443253 | cg08985333
4 genes	159.8132245	cg00732815 | cg11701471 | cg18443253 | cg08985333
7 genes	159.8118988	cg07388018 | cg11701471 | cg08015801 | cg23505299 | cg15734706 | cg20332503 | cg08985333
5 genes	159.8062416	cg00732815 | cg11701471 | cg08015801 | cg23505299 | cg08985333
4 genes	159.7905726	cg00732815 | cg07388018 | cg04314652 | cg08985333
5 genes	159.7735596	cg00732815 | cg11701471 | cg04314652 | cg18443253 | cg15734706
1 gene	159.7483657	cg08985333
6 genes	159.7212657	cg00732815 | cg07388018 | cg08015801 | cg23505299 | cg15734706 | cg08985333
7 genes	159.7212657	cg00732815 | cg07388018 | cg08015801 | cg23505299 | cg15734706 | cg20332503 | cg08985333
4 genes	159.7119891	cg00732815 | cg04314652 | cg18443253 | cg08015801
5 genes	159.7119891	cg00732815 | cg04314652 | cg18443253 | cg08015801 | cg15734706
4 genes	159.706679	cg00732815 | cg11701471 | cg04314652 | cg08985333
7 genes	159.6934998	cg00732815 | cg07388018 | cg18443253 | cg08015801 | cg15734706 | cg20332503 | cg08985333
5 genes	159.6815334	cg00732815 | cg11701471 | cg04314652 | cg15734706 | cg08985333
4 genes	159.5981395	cg18443253 | cg08015801 | cg23505299 | cg08985333
6 genes	159.5745076	cg00732815 | cg04314652 | cg08015801 | cg15734706 | cg20332503 | cg08985333
4 genes	159.5301213	cg07388018 | cg11701471 | cg08015801 | cg08985333
6 genes	159.5152633	cg00732815 | cg07388018 | cg11701471 | cg18443253 | cg23505299 | cg08985333
6 genes	159.478378	cg00732815 | cg07388018 | cg04314652 | cg18443253 | cg15734706 | cg20332503
3 genes	159.4641945	cg23505299 | cg15734706 | cg20332503
4 genes	159.4581094	cg00732815 | cg07388018 | cg11701471 | cg20332503
7 genes	159.3585049	cg00732815 | cg07388018 | cg11701471 | cg04314652 | cg18443253 | cg08015801 | cg15734706
6 genes	159.3521635	cg00732815 | cg07388018 | cg11701471 | cg23505299 | cg15734706 | cg08985333
5 genes	159.2845489	cg00732815 | cg07388018 | cg04314652 | cg08015801 | cg23505299
6 genes	159.2845489	cg00732815 | cg07388018 | cg04314652 | cg08015801 | cg23505299 | cg08985333
5 genes	159.2671459	cg00732815 | cg04314652 | cg08015801 | cg23505299 | cg08985333
7 genes	159.2077745	cg00732815 | cg11701471 | cg18443253 | cg08015801 | cg23505299 | cg15734706 | cg08985333
4 genes	159.205919	cg00732815 | cg11701471 | cg04314652 | cg15734706
5 genes	159.205919	cg00732815 | cg11701471 | cg04314652 | cg15734706 | cg20332503
5 genes	159.1240173	cg00732815 | cg07388018 | cg04314652 | cg18443253 | cg20332503
5 genes	159.0662959	cg00732815 | cg11701471 | cg18443253 | cg15734706 | cg08985333
6 genes	159.063435	cg07388018 | cg18443253 | cg08015801 | cg15734706 | cg20332503 | cg08985333
5 genes	159.0505274	cg00732815 | cg07388018 | cg08015801 | cg23505299 | cg08985333
6 genes	159.0178376	cg07388018 | cg11701471 | cg18443253 | cg08015801 | cg15734706 | cg08985333
4 genes	159.0121692	cg00732815 | cg04314652 | cg15734706 | cg08985333
5 genes	159.0121692	cg00732815 | cg04314652 | cg15734706 | cg20332503 | cg08985333
5 genes	158.9781289	cg07388018 | cg08015801 | cg15734706 | cg20332503 | cg08985333
5 genes	158.8683107	cg18443253 | cg08015801 | cg23505299 | cg15734706 | cg08985333
3 genes	158.8365042	cg07388018 | cg08015801 | cg08985333
4 genes	158.8365042	cg07388018 | cg08015801 | cg15734706 | cg08985333
7 genes	158.7239743	cg00732815 | cg07388018 | cg11701471 | cg04314652 | cg08015801 | cg20332503 | cg08985333
7 genes	158.7013183	cg00732815 | cg07388018 | cg04314652 | cg08015801 | cg23505299 | cg20332503 | cg08985333
5 genes	158.6399229	cg00732815 | cg04314652 | cg08015801 | cg23505299 | cg20332503
8 genes	158.6323913	cg00732815 | cg07388018 | cg11701471 | cg04314652 | cg18443253 | cg08015801 | cg15734706 | cg20332503
7 genes	158.5848413	cg00732815 | cg07388018 | cg04314652 | cg18443253 | cg15734706 | cg20332503 | cg08985333
4 genes	158.5758834	cg08015801 | cg23505299 | cg15734706 | cg08985333
5 genes	158.5758834	cg08015801 | cg23505299 | cg15734706 | cg20332503 | cg08985333
4 genes	158.5362323	cg00732815 | cg04314652 | cg08015801 | cg23505299
7 genes	158.455145	cg07388018 | cg18443253 | cg08015801 | cg23505299 | cg15734706 | cg20332503 | cg08985333
6 genes	158.4133301	cg00732815 | cg07388018 | cg04314652 | cg18443253 | cg23505299 | cg08985333
7 genes	158.4014527	cg00732815 | cg11701471 | cg08015801 | cg23505299 | cg15734706 | cg20332503 | cg08985333
6 genes	158.3898557	cg00732815 | cg04314652 | cg18443253 | cg08015801 | cg20332503 | cg08985333
7 genes	158.3898557	cg00732815 | cg04314652 | cg18443253 | cg08015801 | cg15734706 | cg20332503 | cg08985333
8 genes	158.2955986	cg00732815 | cg07388018 | cg11701471 | cg04314652 | cg18443253 | cg08015801 | cg23505299 | cg15734706
4 genes	158.2598729	cg00732815 | cg04314652 | cg08015801 | cg08985333
5 genes	158.2598729	cg00732815 | cg04314652 | cg08015801 | cg20332503 | cg08985333
6 genes	158.2290388	cg00732815 | cg07388018 | cg11701471 | cg04314652 | cg18443253 | cg08015801
2 genes	158.2265975	cg20332503 | cg08985333
5 genes	158.1867901	cg07388018 | cg18443253 | cg08015801 | cg15734706 | cg08985333
4 genes	158.1776789	cg00732815 | cg04314652 | cg18443253 | cg15734706
5 genes	158.1776789	cg00732815 | cg04314652 | cg18443253 | cg15734706 | cg20332503
2 genes	158.1758796	cg18443253 | cg23505299
7 genes	158.0818808	cg00732815 | cg11701471 | cg18443253 | cg08015801 | cg23505299 | cg15734706 | cg20332503
5 genes	158.0323152	cg00732815 | cg07388018 | cg11701471 | cg04314652 | cg08985333
6 genes	157.9423604	cg00732815 | cg11701471 | cg04314652 | cg08015801 | cg23505299 | cg08985333
3 genes	157.8814077	cg00732815 | cg04314652 | cg20332503
4 genes	157.8713157	cg00732815 | cg07388018 | cg11701471 | cg04314652
2 genes	157.8613668	cg23505299 | cg20332503
6 genes	157.8429679	cg00732815 | cg11701471 | cg18443253 | cg23505299 | cg15734706 | cg08985333
6 genes	157.8321362	cg00732815 | cg07388018 | cg11701471 | cg18443253 | cg20332503 | cg08985333
5 genes	157.8002574	cg07388018 | cg18443253 | cg08015801 | cg20332503 | cg08985333
7 genes	157.7488873	cg00732815 | cg07388018 | cg11701471 | cg18443253 | cg08015801 | cg20332503 | cg08985333
2 genes	157.7371416	cg11701471 | cg04314652
8 genes	157.723583	cg00732815 | cg11701471 | cg04314652 | cg08015801 | cg23505299 | cg15734706 | cg20332503 | cg08985333
8 genes	157.6998057	cg00732815 | cg07388018 | cg04314652 | cg18443253 | cg08015801 | cg23505299 | cg20332503 | cg08985333
6 genes	157.6638627	cg00732815 | cg11701471 | cg04314652 | cg08015801 | cg23505299 | cg20332503
7 genes	157.6390874	cg00732815 | cg04314652 | cg18443253 | cg08015801 | cg23505299 | cg20332503 | cg08985333
5 genes	157.6050605	cg00732815 | cg04314652 | cg08015801 | cg23505299 | cg15734706
6 genes	157.6050605	cg00732815 | cg04314652 | cg08015801 | cg23505299 | cg15734706 | cg20332503
6 genes	157.5532519	cg07388018 | cg18443253 | cg08015801 | cg23505299 | cg15734706 | cg08985333
6 genes	157.4917747	cg00732815 | cg04314652 | cg08015801 | cg23505299 | cg20332503 | cg08985333
4 genes	157.4486208	cg00732815 | cg07388018 | cg04314652 | cg18443253
9 genes	157.4396953	cg00732815 | cg07388018 | cg11701471 | cg04314652 | cg18443253 | cg08015801 | cg23505299 | cg15734706 | cg20332503
6 genes	157.2992074	cg00732815 | cg07388018 | cg11701471 | cg04314652 | cg08015801 | cg20332503
7 genes	157.2992074	cg00732815 | cg07388018 | cg11701471 | cg04314652 | cg08015801 | cg15734706 | cg20332503
6 genes	157.2911219	cg00732815 | cg07388018 | cg11701471 | cg04314652 | cg18443253 | cg20332503
5 genes	157.2683473	cg00732815 | cg04314652 | cg23505299 | cg15734706 | cg08985333
5 genes	157.2683473	cg00732815 | cg04314652 | cg23505299 | cg20332503 | cg08985333
6 genes	157.2683473	cg00732815 | cg04314652 | cg23505299 | cg15734706 | cg20332503 | cg08985333
7 genes	157.2449375	cg00732815 | cg07388018 | cg11701471 | cg04314652 | cg18443253 | cg08015801 | cg20332503
6 genes	157.2228739	cg00732815 | cg07388018 | cg18443253 | cg08015801 | cg23505299 | cg08985333
4 genes	157.1505913	cg00732815 | cg11701471 | cg18443253 | cg23505299
3 genes	157.0902578	cg00732815 | cg15734706 | cg08985333
4 genes	157.0902578	cg00732815 | cg15734706 | cg20332503 | cg08985333
4 genes	157.0820389	cg00732815 | cg11701471 | cg08015801 | cg20332503
5 genes	157.0820389	cg00732815 | cg11701471 | cg08015801 | cg15734706 | cg20332503
6 genes	157.0670891	cg00732815 | cg07388018 | cg11701471 | cg08015801 | cg23505299 | cg08985333
8 genes	157.0325916	cg00732815 | cg07388018 | cg11701471 | cg18443253 | cg08015801 | cg23505299 | cg20332503 | cg08985333
8 genes	157.0292361	cg00732815 | cg07388018 | cg11701471 | cg04314652 | cg18443253 | cg23505299 | cg20332503 | cg08985333
6 genes	156.9187452	cg00732815 | cg07388018 | cg04314652 | cg18443253 | cg08015801 | cg15734706
5 genes	156.8737786	cg00732815 | cg11701471 | cg18443253 | cg08015801 | cg08985333
6 genes	156.8737786	cg00732815 | cg11701471 | cg18443253 | cg08015801 | cg20332503 | cg08985333
7 genes	156.8283207	cg00732815 | cg07388018 | cg18443253 | cg08015801 | cg23505299 | cg20332503 | cg08985333
4 genes	156.8128764	cg00732815 | cg11701471 | cg08015801 | cg08985333
5 genes	156.8093829	cg00732815 | cg07388018 | cg04314652 | cg18443253 | cg08985333
6 genes	156.8093829	cg00732815 | cg07388018 | cg04314652 | cg18443253 | cg15734706 | cg08985333
8 genes	156.8020809	cg00732815 | cg07388018 | cg04314652 | cg18443253 | cg08015801 | cg15734706 | cg20332503 | cg08985333
5 genes	156.781164	cg07388018 | cg11701471 | cg18443253 | cg08015801 | cg08985333
7 genes	156.7679925	cg07388018 | cg11701471 | cg18443253 | cg08015801 | cg23505299 | cg15734706 | cg08985333
5 genes	156.7456051	cg00732815 | cg07388018 | cg11701471 | cg18443253 | cg20332503
5 genes	156.7119607	cg00732815 | cg07388018 | cg11701471 | cg04314652 | cg18443253
6 genes	156.6816196	cg00732815 | cg07388018 | cg04314652 | cg18443253 | cg08015801 | cg08985333
2 genes	156.6347613	cg00732815 | cg04314652
4 genes	156.5012884	cg00732815 | cg07388018 | cg04314652 | cg15734706
3 genes	156.4939339	cg00732815 | cg07388018 | cg04314652
4 genes	156.4939339	cg00732815 | cg07388018 | cg04314652 | cg20332503
5 genes	156.455439	cg00732815 | cg07388018 | cg18443253 | cg23505299 | cg08985333
7 genes	156.443438	cg00732815 | cg07388018 | cg11701471 | cg23505299 | cg15734706 | cg20332503 | cg08985333
9 genes	156.4346311	cg00732815 | cg07388018 | cg04314652 | cg18443253 | cg08015801 | cg23505299 | cg15734706 | cg20332503 | cg08985333
7 genes	156.3273517	cg00732815 | cg07388018 | cg11701471 | cg04314652 | cg18443253 | cg15734706 | cg08985333
4 genes	156.209354	cg00732815 | cg07388018 | cg11701471 | cg08985333
5 genes	156.2011399	cg00732815 | cg07388018 | cg04314652 | cg18443253 | cg08015801
5 genes	156.1993436	cg00732815 | cg11701471 | cg04314652 | cg23505299 | cg08985333
6 genes	156.1975195	cg00732815 | cg07388018 | cg04314652 | cg08015801 | cg23505299 | cg20332503
6 genes	156.1887305	cg00732815 | cg07388018 | cg04314652 | cg18443253 | cg08015801 | cg20332503
7 genes	156.1887305	cg00732815 | cg07388018 | cg04314652 | cg18443253 | cg08015801 | cg15734706 | cg20332503
5 genes	156.164887	cg00732815 | cg11701471 | cg08015801 | cg20332503 | cg08985333
9 genes	156.142318	cg00732815 | cg11701471 | cg04314652 | cg18443253 | cg08015801 | cg23505299 | cg15734706 | cg20332503 | cg08985333
5 genes	156.0044614	cg00732815 | cg04314652 | cg18443253 | cg15734706 | cg08985333
4 genes	155.9787245	cg00732815 | cg07388018 | cg11701471 | cg23505299
6 genes	155.9229082	cg00732815 | cg07388018 | cg18443253 | cg08015801 | cg15734706 | cg08985333
5 genes	155.8093864	cg00732815 | cg11701471 | cg18443253 | cg08015801 | cg20332503
9 genes	155.7893245	cg00732815 | cg07388018 | cg11701471 | cg04314652 | cg18443253 | cg23505299 | cg15734706 | cg20332503 | cg08985333
6 genes	155.7155719	cg00732815 | cg07388018 | cg18443253 | cg08015801 | cg20332503 | cg08985333
6 genes	155.7027017	cg00732815 | cg07388018 | cg11701471 | cg04314652 | cg18443253 | cg08985333
6 genes	155.7019483	cg00732815 | cg11701471 | cg04314652 | cg18443253 | cg08015801 | cg23505299
5 genes	155.6545277	cg00732815 | cg07388018 | cg18443253 | cg08015801 | cg08985333
5 genes	155.6271558	cg00732815 | cg11701471 | cg04314652 | cg08015801 | cg08985333
6 genes	155.6271558	cg00732815 | cg11701471 | cg04314652 | cg08015801 | cg15734706 | cg08985333
6 genes	155.6250385	cg00732815 | cg07388018 | cg11701471 | cg04314652 | cg15734706 | cg08985333
1 gene	155.6130161	cg23505299
5 genes	155.5774784	cg00732815 | cg11701471 | cg18443253 | cg23505299 | cg20332503
6 genes	155.5711761	cg00732815 | cg07388018 | cg11701471 | cg08015801 | cg23505299 | cg20332503
4 genes	155.566312	cg00732815 | cg04314652 | cg23505299 | cg08985333
4 genes	155.5608967	cg18443253 | cg08015801 | cg23505299 | cg20332503
6 genes	155.4381712	cg00732815 | cg04314652 | cg18443253 | cg15734706 | cg20332503 | cg08985333
7 genes	155.4289116	cg00732815 | cg07388018 | cg04314652 | cg18443253 | cg08015801 | cg23505299 | cg20332503
5 genes	155.4238976	cg00732815 | cg11701471 | cg04314652 | cg23505299 | cg20332503
6 genes	155.4086669	cg00732815 | cg07388018 | cg04314652 | cg18443253 | cg20332503 | cg08985333
5 genes	155.4053728	cg00732815 | cg07388018 | cg11701471 | cg04314652 | cg15734706
4 genes	155.3878691	cg00732815 | cg07388018 | cg18443253 | cg08985333
5 genes	155.3470731	cg00732815 | cg11701471 | cg04314652 | cg08015801 | cg20332503
4 genes	155.3207185	cg00732815 | cg11701471 | cg18443253 | cg15734706
6 genes	155.310391	cg00732815 | cg07388018 | cg11701471 | cg18443253 | cg15734706 | cg08985333
8 genes	155.3062052	cg00732815 | cg04314652 | cg18443253 | cg08015801 | cg23505299 | cg15734706 | cg20332503 | cg08985333
6 genes	155.2130555	cg00732815 | cg07388018 | cg18443253 | cg23505299 | cg15734706 | cg20332503
5 genes	155.1977829	cg00732815 | cg07388018 | cg11701471 | cg18443253 | cg23505299
5 genes	155.1718002	cg00732815 | cg11701471 | cg08015801 | cg23505299 | cg15734706
6 genes	155.1718002	cg00732815 | cg11701471 | cg18443253 | cg08015801 | cg23505299 | cg15734706
7 genes	155.1491421	cg00732815 | cg07388018 | cg11701471 | cg18443253 | cg23505299 | cg15734706 | cg08985333
6 genes	155.093228	cg00732815 | cg07388018 | cg04314652 | cg08015801 | cg20332503 | cg08985333
4 genes	155.0707679	cg00732815 | cg07388018 | cg11701471 | cg18443253
5 genes	155.0563507	cg00732815 | cg07388018 | cg04314652 | cg08015801 | cg15734706
6 genes	155.0539186	cg00732815 | cg07388018 | cg11701471 | cg04314652 | cg15734706 | cg20332503
6 genes	155.0098669	cg00732815 | cg11701471 | cg04314652 | cg08015801 | cg23505299 | cg15734706
7 genes	155.0062804	cg00732815 | cg07388018 | cg11701471 | cg18443253 | cg08015801 | cg23505299 | cg15734706
5 genes	155.004106	cg00732815 | cg07388018 | cg04314652 | cg08015801 | cg20332503
6 genes	155.004106	cg00732815 | cg07388018 | cg04314652 | cg08015801 | cg15734706 | cg20332503
3 genes	154.9775241	cg18443253 | cg08015801 | cg23505299
7 genes	154.9215703	cg00732815 | cg07388018 | cg11701471 | cg18443253 | cg08015801 | cg23505299 | cg20332503
4 genes	154.8791261	cg00732815 | cg07388018 | cg04314652 | cg08015801
7 genes	154.8724654	cg00732815 | cg04314652 | cg18443253 | cg08015801 | cg23505299 | cg15734706 | cg08985333
7 genes	154.8651634	cg00732815 | cg07388018 | cg04314652 | cg18443253 | cg08015801 | cg23505299 | cg15734706
7 genes	154.8123402	cg00732815 | cg07388018 | cg04314652 | cg18443253 | cg23505299 | cg20332503 | cg08985333
7 genes	154.7793292	cg00732815 | cg07388018 | cg04314652 | cg08015801 | cg15734706 | cg20332503 | cg08985333
6 genes	154.7098608	cg00732815 | cg07388018 | cg04314652 | cg15734706 | cg20332503 | cg08985333
7 genes	154.687036	cg00732815 | cg11701471 | cg04314652 | cg18443253 | cg08015801 | cg23505299 | cg08985333
8 genes	154.6750958	cg00732815 | cg07388018 | cg04314652 | cg18443253 | cg08015801 | cg23505299 | cg15734706 | cg08985333
6 genes	154.6458246	cg00732815 | cg07388018 | cg04314652 | cg18443253 | cg23505299 | cg20332503
6 genes	154.5781202	cg00732815 | cg11701471 | cg18443253 | cg08015801 | cg15734706 | cg20332503
2 genes	154.5426231	cg11701471 | cg20332503
8 genes	154.5112404	cg00732815 | cg07388018 | cg11701471 | cg04314652 | cg18443253 | cg08015801 | cg15734706 | cg08985333
3 genes	154.4992872	cg08015801 | cg23505299 | cg20332503
6 genes	154.4817692	cg00732815 | cg11701471 | cg04314652 | cg23505299 | cg15734706 | cg08985333
6 genes	154.4531605	cg00732815 | cg07388018 | cg11701471 | cg04314652 | cg23505299 | cg08985333
5 genes	154.4460533	cg00732815 | cg07388018 | cg04314652 | cg15734706 | cg20332503
6 genes	154.4406157	cg00732815 | cg07388018 | cg04314652 | cg23505299 | cg15734706 | cg08985333
7 genes	154.3981323	cg00732815 | cg07388018 | cg11701471 | cg04314652 | cg23505299 | cg15734706 | cg20332503
7 genes	154.3510267	cg00732815 | cg07388018 | cg11701471 | cg04314652 | cg18443253 | cg15734706 | cg20332503
6 genes	154.3313962	cg00732815 | cg07388018 | cg04314652 | cg23505299 | cg20332503 | cg08985333
4 genes	154.317592	cg00732815 | cg11701471 | cg04314652 | cg18443253
6 genes	154.3062115	cg00732815 | cg04314652 | cg18443253 | cg23505299 | cg15734706 | cg08985333
6 genes	154.2688742	cg00732815 | cg04314652 | cg18443253 | cg23505299 | cg20332503 | cg08985333
9 genes	154.1707304	cg00732815 | cg07388018 | cg11701471 | cg04314652 | cg18443253 | cg08015801 | cg23505299 | cg15734706 | cg08985333
5 genes	154.1571647	cg00732815 | cg07388018 | cg18443253 | cg20332503 | cg08985333
6 genes	154.1175151	cg00732815 | cg07388018 | cg11701471 | cg04314652 | cg08015801 | cg23505299
7 genes	154.1175151	cg00732815 | cg07388018 | cg11701471 | cg04314652 | cg08015801 | cg23505299 | cg08985333
5 genes	153.9581567	cg00732815 | cg07388018 | cg11701471 | cg18443253 | cg08985333
7 genes	153.9021336	cg00732815 | cg07388018 | cg04314652 | cg18443253 | cg23505299 | cg15734706 | cg08985333
7 genes	153.8848928	cg00732815 | cg11701471 | cg04314652 | cg18443253 | cg08015801 | cg15734706 | cg08985333
7 genes	153.8770207	cg00732815 | cg11701471 | cg04314652 | cg18443253 | cg08015801 | cg23505299 | cg20332503
8 genes	153.8486198	cg00732815 | cg07388018 | cg11701471 | cg04314652 | cg23505299 | cg15734706 | cg20332503 | cg08985333
5 genes	153.8445248	cg07388018 | cg08015801 | cg23505299 | cg15734706 | cg08985333
6 genes	153.8312339	cg00732815 | cg11701471 | cg08015801 | cg23505299 | cg15734706 | cg08985333
3 genes	153.8113969	cg11701471 | cg18443253 | cg08015801
8 genes	153.7933148	cg00732815 | cg11701471 | cg04314652 | cg18443253 | cg08015801 | cg23505299 | cg15734706 | cg08985333
2 genes	153.7901872	cg23505299 | cg15734706
6 genes	153.7821536	cg00732815 | cg04314652 | cg18443253 | cg08015801 | cg23505299 | cg08985333
7 genes	153.7730014	cg00732815 | cg07388018 | cg11701471 | cg04314652 | cg18443253 | cg08015801 | cg08985333
8 genes	153.7370535	cg00732815 | cg07388018 | cg11701471 | cg04314652 | cg08015801 | cg15734706 | cg20332503 | cg08985333
5 genes	153.7343644	cg00732815 | cg07388018 | cg04314652 | cg18443253 | cg15734706
2 genes	153.7019758	cg08015801 | cg23505299
3 genes	153.6939104	cg00732815 | cg04314652 | cg08985333
4 genes	153.6939104	cg00732815 | cg04314652 | cg20332503 | cg08985333
7 genes	153.6648329	cg00732815 | cg07388018 | cg11701471 | cg04314652 | cg08015801 | cg15734706 | cg08985333
5 genes	153.6596943	cg00732815 | cg04314652 | cg18443253 | cg20332503 | cg08985333
6 genes	153.6281285	cg00732815 | cg11701471 | cg04314652 | cg18443253 | cg08015801 | cg20332503
7 genes	153.6281285	cg00732815 | cg11701471 | cg04314652 | cg18443253 | cg08015801 | cg15734706 | cg20332503
9 genes	153.5865696	cg00732815 | cg07388018 | cg11701471 | cg04314652 | cg18443253 | cg08015801 | cg23505299 | cg20332503 | cg08985333
4 genes	153.574543	cg00732815 | cg18443253 | cg15734706 | cg08985333
7 genes	153.5659401	cg00732815 | cg07388018 | cg11701471 | cg04314652 | cg08015801 | cg23505299 | cg20332503
3 genes	153.5127647	cg07388018 | cg18443253 | cg23505299
4 genes	153.5127647	cg07388018 | cg18443253 | cg23505299 | cg15734706
7 genes	153.499526	cg00732815 | cg07388018 | cg11701471 | cg18443253 | cg08015801 | cg23505299 | cg08985333
6 genes	153.4992965	cg07388018 | cg08015801 | cg23505299 | cg15734706 | cg20332503 | cg08985333
5 genes	153.4786242	cg00732815 | cg07388018 | cg04314652 | cg08015801 | cg08985333
6 genes	153.4786242	cg00732815 | cg07388018 | cg04314652 | cg08015801 | cg15734706 | cg08985333
6 genes	153.4779729	cg00732815 | cg07388018 | cg11701471 | cg04314652 | cg08015801 | cg08985333
4 genes	153.4402349	cg00732815 | cg11701471 | cg04314652 | cg08015801
5 genes	153.4402349	cg00732815 | cg11701471 | cg04314652 | cg08015801 | cg15734706
2 genes	153.4184309	cg07388018 | cg18443253
3 genes	153.4184309	cg07388018 | cg18443253 | cg20332503
5 genes	153.306214	cg00732815 | cg07388018 | cg04314652 | cg20332503 | cg08985333
6 genes	153.2407268	cg00732815 | cg04314652 | cg18443253 | cg08015801 | cg23505299 | cg20332503
8 genes	153.2362058	cg00732815 | cg11701471 | cg04314652 | cg18443253 | cg08015801 | cg23505299 | cg15734706 | cg20332503
7 genes	153.1978634	cg00732815 | cg07388018 | cg04314652 | cg08015801 | cg23505299 | cg15734706 | cg08985333
8 genes	153.1804509	cg00732815 | cg07388018 | cg11701471 | cg18443253 | cg08015801 | cg23505299 | cg15734706 | cg08985333
6 genes	153.1347065	cg07388018 | cg11701471 | cg08015801 | cg23505299 | cg15734706 | cg08985333
4 genes	153.1194117	cg07388018 | cg11701471 | cg23505299 | cg20332503
5 genes	153.1173727	cg00732815 | cg07388018 | cg18443253 | cg08015801 | cg23505299
8 genes	153.0426434	cg00732815 | cg07388018 | cg11701471 | cg04314652 | cg08015801 | cg23505299 | cg20332503 | cg08985333
6 genes	153.020372	cg00732815 | cg07388018 | cg18443253 | cg23505299 | cg20332503 | cg08985333
7 genes	153.0096739	cg00732815 | cg07388018 | cg04314652 | cg18443253 | cg08015801 | cg20332503 | cg08985333
6 genes	153.0061771	cg00732815 | cg04314652 | cg08015801 | cg23505299 | cg15734706 | cg08985333
7 genes	153.0061771	cg00732815 | cg04314652 | cg08015801 | cg23505299 | cg15734706 | cg20332503 | cg08985333
4 genes	152.9784294	cg00732815 | cg07388018 | cg20332503 | cg08985333
5 genes	152.975133	cg00732815 | cg07388018 | cg18443253 | cg15734706 | cg08985333
5 genes	152.915365	cg00732815 | cg18443253 | cg23505299 | cg15734706 | cg08985333
3 genes	152.8866797	cg00732815 | cg07388018 | cg08985333
3 genes	152.8649717	cg00732815 | cg08015801 | cg08985333
4 genes	152.8649717	cg00732815 | cg08015801 | cg20332503 | cg08985333
5 genes	152.8614264	cg00732815 | cg07388018 | cg11701471 | cg04314652 | cg08015801
6 genes	152.8614264	cg00732815 | cg07388018 | cg11701471 | cg04314652 | cg08015801 | cg15734706
10 genes	152.7932001	cg00732815 | cg07388018 | cg11701471 | cg04314652 | cg18443253 | cg08015801 | cg23505299 | cg15734706 | cg20332503 | cg08985333
5 genes	152.7612968	cg00732815 | cg11701471 | cg04314652 | cg08015801 | cg23505299
8 genes	152.7102513	cg00732815 | cg07388018 | cg11701471 | cg04314652 | cg18443253 | cg08015801 | cg23505299 | cg08985333
6 genes	152.6782994	cg00732815 | cg07388018 | cg11701471 | cg04314652 | cg18443253 | cg15734706
3 genes	152.6665318	cg00732815 | cg20332503 | cg08985333
6 genes	152.6532641	cg00732815 | cg07388018 | cg08015801 | cg23505299 | cg20332503 | cg08985333
3 genes	152.6512298	cg00732815 | cg11701471 | cg08015801
5 genes	152.6200332	cg00732815 | cg07388018 | cg08015801 | cg23505299 | cg20332503
2 genes	152.6001008	cg00732815 | cg08985333
8 genes	152.5853122	cg00732815 | cg07388018 | cg04314652 | cg18443253 | cg08015801 | cg23505299 | cg15734706 | cg20332503
6 genes	152.5594706	cg00732815 | cg11701471 | cg04314652 | cg18443253 | cg08015801 | cg08985333
6 genes	152.5283494	cg00732815 | cg18443253 | cg23505299 | cg15734706 | cg20332503 | cg08985333
7 genes	152.497899	cg00732815 | cg11701471 | cg04314652 | cg08015801 | cg23505299 | cg15734706 | cg20332503
8 genes	152.4066299	cg00732815 | cg07388018 | cg11701471 | cg18443253 | cg08015801 | cg23505299 | cg15734706 | cg20332503
5 genes	152.390141	cg00732815 | cg07388018 | cg04314652 | cg23505299 | cg08985333
8 genes	152.3142152	cg00732815 | cg07388018 | cg04314652 | cg18443253 | cg23505299 | cg15734706 | cg20332503 | cg08985333
7 genes	152.3129045	cg00732815 | cg11701471 | cg04314652 | cg08015801 | cg23505299 | cg15734706 | cg08985333
7 genes	152.3043294	cg00732815 | cg04314652 | cg18443253 | cg08015801 | cg23505299 | cg15734706 | cg20332503
6 genes	152.2979944	cg00732815 | cg11701471 | cg04314652 | cg08015801 | cg15734706 | cg20332503
7 genes	152.2236027	cg00732815 | cg07388018 | cg04314652 | cg08015801 | cg23505299 | cg15734706 | cg20332503
5 genes	152.2075799	cg00732815 | cg04314652 | cg18443253 | cg23505299 | cg08985333
5 genes	152.1636606	cg07388018 | cg18443253 | cg23505299 | cg15734706 | cg20332503
6 genes	152.1519485	cg00732815 | cg07388018 | cg11701471 | cg04314652 | cg23505299 | cg20332503
5 genes	152.139404	cg00732815 | cg04314652 | cg08015801 | cg15734706 | cg20332503
3 genes	152.006029	cg00732815 | cg18443253 | cg23505299
4 genes	151.9996319	cg07388018 | cg18443253 | cg08015801 | cg23505299
5 genes	151.9810532	cg00732815 | cg11701471 | cg04314652 | cg18443253 | cg08015801
6 genes	151.9810532	cg00732815 | cg11701471 | cg04314652 | cg18443253 | cg08015801 | cg15734706
7 genes	151.9563848	cg00732815 | cg07388018 | cg11701471 | cg04314652 | cg23505299 | cg20332503 | cg08985333
7 genes	151.9250815	cg00732815 | cg07388018 | cg11701471 | cg04314652 | cg18443253 | cg23505299 | cg08985333
4 genes	151.8908671	cg07388018 | cg18443253 | cg23505299 | cg20332503
3 genes	151.8310635	cg07388018 | cg08015801 | cg23505299
4 genes	151.8310635	cg07388018 | cg08015801 | cg23505299 | cg20332503
6 genes	151.8258872	cg00732815 | cg07388018 | cg18443253 | cg08015801 | cg23505299 | cg20332503
1 gene	151.7979231	cg00732815
5 genes	151.7831635	cg00732815 | cg04314652 | cg18443253 | cg08015801 | cg23505299
7 genes	151.7788537	cg00732815 | cg11701471 | cg04314652 | cg18443253 | cg08015801 | cg23505299 | cg15734706
4 genes	151.7615551	cg00732815 | cg11701471 | cg08015801 | cg15734706
4 genes	151.7221062	cg00732815 | cg18443253 | cg15734706 | cg20332503
5 genes	151.699838	cg18443253 | cg08015801 | cg23505299 | cg15734706 | cg20332503
4 genes	151.6138365	cg07388018 | cg08015801 | cg23505299 | cg15734706
5 genes	151.6138365	cg07388018 | cg08015801 | cg23505299 | cg15734706 | cg20332503
6 genes	151.6137667	cg00732815 | cg07388018 | cg04314652 | cg08015801 | cg23505299 | cg15734706
8 genes	151.6137667	cg00732815 | cg07388018 | cg04314652 | cg08015801 | cg23505299 | cg15734706 | cg20332503 | cg08985333
5 genes	151.5863604	cg07388018 | cg18443253 | cg08015801 | cg23505299 | cg20332503
4 genes	151.5857967	cg00732815 | cg04314652 | cg08015801 | cg20332503
6 genes	151.5813356	cg00732815 | cg07388018 | cg11701471 | cg18443253 | cg23505299 | cg20332503
5 genes	151.5386563	cg07388018 | cg11701471 | cg18443253 | cg08015801 | cg23505299
5 genes	151.5337684	cg00732815 | cg11701471 | cg18443253 | cg23505299 | cg08985333
6 genes	151.5119735	cg00732815 | cg04314652 | cg18443253 | cg08015801 | cg23505299 | cg15734706
2 genes	151.4607628	cg00732815 | cg18443253
3 genes	151.4607628	cg00732815 | cg18443253 | cg20332503
7 genes	151.448821	cg00732815 | cg07388018 | cg04314652 | cg23505299 | cg15734706 | cg20332503 | cg08985333
3 genes	151.3528859	cg08015801 | cg23505299 | cg15734706
5 genes	151.2842094	cg00732815 | cg07388018 | cg11701471 | cg23505299 | cg15734706
7 genes	151.1989907	cg00732815 | cg07388018 | cg11701471 | cg04314652 | cg08015801 | cg23505299 | cg15734706
8 genes	151.1989907	cg00732815 | cg07388018 | cg11701471 | cg04314652 | cg08015801 | cg23505299 | cg15734706 | cg08985333
2 genes	151.1853053	cg00732815 | cg20332503
6 genes	151.1023799	cg00732815 | cg11701471 | cg04314652 | cg23505299 | cg15734706 | cg20332503
2 genes	151.0914301	cg00732815 | cg15734706
7 genes	151.0905012	cg00732815 | cg07388018 | cg11701471 | cg04314652 | cg23505299 | cg15734706 | cg08985333
3 genes	151.0673	cg00732815 | cg18443253 | cg08985333
5 genes	151.0673	cg00732815 | cg18443253 | cg15734706 | cg20332503 | cg08985333
7 genes	150.9540371	cg00732815 | cg07388018 | cg18443253 | cg08015801 | cg23505299 | cg15734706 | cg20332503
7 genes	150.9440579	cg00732815 | cg04314652 | cg18443253 | cg23505299 | cg15734706 | cg20332503 | cg08985333
4 genes	150.7843558	cg00732815 | cg18443253 | cg23505299 | cg20332503
2 genes	150.7265011	cg07388018 | cg23505299
3 genes	150.7265011	cg07388018 | cg23505299 | cg15734706
3 genes	150.7265011	cg07388018 | cg23505299 | cg20332503
4 genes	150.7265011	cg07388018 | cg23505299 | cg15734706 | cg20332503
6 genes	150.7251569	cg00732815 | cg07388018 | cg11701471 | cg08015801 | cg23505299 | cg15734706
6 genes	150.6854443	cg00732815 | cg07388018 | cg04314652 | cg18443253 | cg08015801 | cg23505299
7 genes	150.6854443	cg00732815 | cg07388018 | cg04314652 | cg18443253 | cg08015801 | cg23505299 | cg08985333
5 genes	150.6452598	cg07388018 | cg18443253 | cg08015801 | cg23505299 | cg15734706
4 genes	150.5903709	cg00732815 | cg18443253 | cg20332503 | cg08985333
7 genes	150.5382039	cg00732815 | cg07388018 | cg04314652 | cg18443253 | cg08015801 | cg15734706 | cg08985333
5 genes	150.5038775	cg00732815 | cg11701471 | cg18443253 | cg08015801 | cg15734706
5 genes	150.484901	cg00732815 | cg18443253 | cg23505299 | cg15734706 | cg20332503
8 genes	150.4758024	cg00732815 | cg07388018 | cg11701471 | cg04314652 | cg18443253 | cg08015801 | cg20332503 | cg08985333
8 genes	150.4576267	cg00732815 | cg07388018 | cg11701471 | cg04314652 | cg08015801 | cg23505299 | cg15734706 | cg20332503
4 genes	150.4291799	cg00732815 | cg11701471 | cg18443253 | cg08015801
5 genes	150.4006546	cg00732815 | cg07388018 | cg23505299 | cg20332503 | cg08985333
6 genes	150.3504043	cg07388018 | cg18443253 | cg08015801 | cg23505299 | cg15734706 | cg20332503
4 genes	150.3131945	cg00732815 | cg18443253 | cg23505299 | cg08985333
3 genes	150.2393277	cg07388018 | cg11701471 | cg23505299
6 genes	150.1858021	cg00732815 | cg07388018 | cg18443253 | cg08015801 | cg23505299 | cg15734706
3 genes	150.141639	cg00732815 | cg23505299 | cg08985333
4 genes	150.141639	cg00732815 | cg23505299 | cg20332503 | cg08985333
4 genes	150.1344841	cg00732815 | cg07388018 | cg08015801 | cg23505299
4 genes	150.0705374	cg00732815 | cg23505299 | cg15734706 | cg08985333
5 genes	150.0705374	cg00732815 | cg23505299 | cg15734706 | cg20332503 | cg08985333
6 genes	150.0619491	cg00732815 | cg07388018 | cg23505299 | cg15734706 | cg20332503 | cg08985333
7 genes	150.0289704	cg00732815 | cg18443253 | cg08015801 | cg23505299 | cg15734706 | cg20332503 | cg08985333
5 genes	149.9564969	cg00732815 | cg18443253 | cg08015801 | cg23505299 | cg08985333
3 genes	149.9076383	cg00732815 | cg07388018 | cg11701471
6 genes	149.8962374	cg00732815 | cg07388018 | cg11701471 | cg18443253 | cg15734706 | cg20332503
4 genes	149.8960534	cg07388018 | cg11701471 | cg18443253 | cg23505299
5 genes	149.8960534	cg07388018 | cg11701471 | cg18443253 | cg23505299 | cg15734706
6 genes	149.8873668	cg00732815 | cg11701471 | cg18443253 | cg08015801 | cg23505299 | cg20332503
6 genes	149.8553857	cg00732815 | cg18443253 | cg08015801 | cg23505299 | cg15734706 | cg08985333
4 genes	149.8537125	cg00732815 | cg07388018 | cg23505299 | cg08985333
4 genes	149.8454915	cg07388018 | cg11701471 | cg08015801 | cg23505299
5 genes	149.829861	cg00732815 | cg07388018 | cg23505299 | cg15734706 | cg20332503
5 genes	149.8279851	cg00732815 | cg07388018 | cg04314652 | cg23505299 | cg20332503
5 genes	149.8157116	cg00732815 | cg18443253 | cg23505299 | cg20332503 | cg08985333
5 genes	149.7855455	cg00732815 | cg07388018 | cg11701471 | cg15734706 | cg20332503
5 genes	149.7481462	cg00732815 | cg07388018 | cg11701471 | cg08015801 | cg23505299
5 genes	149.6254835	cg00732815 | cg07388018 | cg11701471 | cg04314652 | cg23505299
3 genes	149.5843448	cg00732815 | cg04314652 | cg08015801
4 genes	149.5843448	cg00732815 | cg04314652 | cg08015801 | cg15734706
7 genes	149.5339856	cg00732815 | cg07388018 | cg04314652 | cg18443253 | cg23505299 | cg15734706 | cg20332503
6 genes	149.4803743	cg00732815 | cg11701471 | cg04314652 | cg18443253 | cg23505299 | cg20332503
7 genes	149.4803743	cg00732815 | cg11701471 | cg04314652 | cg18443253 | cg23505299 | cg15734706 | cg20332503
6 genes	149.4508221	cg00732815 | cg07388018 | cg11701471 | cg23505299 | cg15734706 | cg20332503
2 genes	149.4002114	cg11701471 | cg08015801
4 genes	149.3645017	cg00732815 | cg08015801 | cg23505299 | cg08985333
5 genes	149.3645017	cg00732815 | cg08015801 | cg23505299 | cg20332503 | cg08985333
8 genes	149.3144329	cg00732815 | cg07388018 | cg11701471 | cg04314652 | cg18443253 | cg08015801 | cg23505299 | cg20332503
6 genes	149.2971962	cg00732815 | cg18443253 | cg08015801 | cg23505299 | cg20332503 | cg08985333
5 genes	149.1242271	cg00732815 | cg04314652 | cg18443253 | cg23505299 | cg15734706
6 genes	149.1095911	cg00732815 | cg07388018 | cg11701471 | cg18443253 | cg08015801 | cg23505299
3 genes	149.085989	cg07388018 | cg11701471 | cg18443253
4 genes	149.085989	cg07388018 | cg11701471 | cg18443253 | cg20332503
4 genes	149.0601979	cg00732815 | cg18443253 | cg23505299 | cg15734706
9 genes	149.0568233	cg00732815 | cg07388018 | cg11701471 | cg04314652 | cg08015801 | cg23505299 | cg15734706 | cg20332503 | cg08985333
3 genes	149.0534322	cg00732815 | cg23505299 | cg20332503
4 genes	149.0118772	cg00732815 | cg11701471 | cg04314652 | cg23505299
6 genes	148.9937245	cg00732815 | cg07388018 | cg11701471 | cg18443253 | cg23505299 | cg15734706
7 genes	148.9808166	cg00732815 | cg07388018 | cg11701471 | cg08015801 | cg23505299 | cg15734706 | cg20332503
4 genes	148.9525333	cg00732815 | cg18443253 | cg08015801 | cg08985333
5 genes	148.9277886	cg07388018 | cg11701471 | cg23505299 | cg15734706 | cg20332503
6 genes	148.8905771	cg00732815 | cg07388018 | cg11701471 | cg04314652 | cg18443253 | cg23505299
5 genes	148.8570839	cg00732815 | cg11701471 | cg04314652 | cg23505299 | cg15734706
5 genes	148.8357603	cg00732815 | cg07388018 | cg18443253 | cg23505299 | cg15734706
4 genes	148.8242346	cg00732815 | cg07388018 | cg18443253 | cg23505299
5 genes	148.7928494	cg00732815 | cg07388018 | cg08015801 | cg23505299 | cg15734706
5 genes	148.775719	cg00732815 | cg04314652 | cg18443253 | cg23505299 | cg20332503
6 genes	148.7237326	cg00732815 | cg07388018 | cg04314652 | cg23505299 | cg15734706 | cg20332503
4 genes	148.7198839	cg07388018 | cg11701471 | cg23505299 | cg15734706
7 genes	148.7158492	cg00732815 | cg07388018 | cg11701471 | cg04314652 | cg18443253 | cg08015801 | cg23505299
7 genes	148.6640967	cg00732815 | cg07388018 | cg18443253 | cg23505299 | cg15734706 | cg20332503 | cg08985333
3 genes	148.5883677	cg00732815 | cg23505299 | cg15734706
4 genes	148.5883677	cg00732815 | cg23505299 | cg15734706 | cg20332503
6 genes	148.5480677	cg00732815 | cg11701471 | cg18443253 | cg08015801 | cg15734706 | cg08985333
7 genes	148.5480677	cg00732815 | cg11701471 | cg18443253 | cg08015801 | cg15734706 | cg20332503 | cg08985333
3 genes	148.5299134	cg00732815 | cg07388018 | cg23505299
4 genes	148.5299134	cg00732815 | cg07388018 | cg23505299 | cg15734706
4 genes	148.5104614	cg00732815 | cg07388018 | cg04314652 | cg23505299
4 genes	148.4101598	cg00732815 | cg04314652 | cg18443253 | cg23505299
5 genes	148.2997806	cg07388018 | cg11701471 | cg18443253 | cg23505299 | cg20332503
6 genes	148.2997806	cg07388018 | cg11701471 | cg18443253 | cg23505299 | cg15734706 | cg20332503
4 genes	148.2796571	cg18443253 | cg08015801 | cg23505299 | cg15734706
5 genes	148.2409244	cg00732815 | cg18443253 | cg08015801 | cg15734706 | cg08985333
2 genes	148.2121947	cg00732815 | cg23505299
3 genes	148.1679318	cg00732815 | cg18443253 | cg15734706
2 genes	148.0936663	cg00732815 | cg11701471
3 genes	148.0936663	cg00732815 | cg11701471 | cg20332503
6 genes	147.9963072	cg00732815 | cg07388018 | cg04314652 | cg18443253 | cg23505299 | cg15734706
6 genes	147.9532171	cg00732815 | cg04314652 | cg18443253 | cg23505299 | cg15734706 | cg20332503
5 genes	147.9118546	cg00732815 | cg11701471 | cg08015801 | cg23505299 | cg20332503
7 genes	147.9097042	cg00732815 | cg07388018 | cg18443253 | cg08015801 | cg23505299 | cg15734706 | cg08985333
7 genes	147.9038026	cg00732815 | cg07388018 | cg11701471 | cg18443253 | cg23505299 | cg15734706 | cg20332503
4 genes	147.557113	cg00732815 | cg18443253 | cg08015801 | cg15734706
4 genes	147.5434513	cg00732815 | cg07388018 | cg23505299 | cg20332503
2 genes	147.5226347	cg00732815 | cg08015801
4 genes	147.5086596	cg00732815 | cg07388018 | cg08015801 | cg15734706
7 genes	147.4428213	cg00732815 | cg07388018 | cg11701471 | cg04314652 | cg18443253 | cg23505299 | cg15734706
8 genes	147.4428213	cg00732815 | cg07388018 | cg11701471 | cg04314652 | cg18443253 | cg23505299 | cg15734706 | cg08985333
5 genes	147.3656429	cg00732815 | cg07388018 | cg18443253 | cg15734706 | cg20332503
2 genes	147.2092965	cg11701471 | cg15734706
3 genes	147.1525196	cg00732815 | cg18443253 | cg08015801
4 genes	147.1525196	cg00732815 | cg18443253 | cg08015801 | cg20332503
4 genes	147.1221086	cg11701471 | cg18443253 | cg15734706 | cg20332503
5 genes	147.1169075	cg00732815 | cg18443253 | cg08015801 | cg20332503 | cg08985333
7 genes	147.0796586	cg00732815 | cg07388018 | cg11701471 | cg04314652 | cg18443253 | cg23505299 | cg20332503
3 genes	147.0686303	cg00732815 | cg08015801 | cg20332503
4 genes	147.0671181	cg11701471 | cg18443253 | cg08015801 | cg20332503
5 genes	147.0021218	cg00732815 | cg11701471 | cg08015801 | cg15734706 | cg08985333
5 genes	146.9588067	cg00732815 | cg07388018 | cg04314652 | cg23505299 | cg15734706
8 genes	146.6927631	cg00732815 | cg07388018 | cg11701471 | cg04314652 | cg18443253 | cg23505299 | cg15734706 | cg20332503
3 genes	146.6164964	cg11701471 | cg15734706 | cg20332503
6 genes	146.4786043	cg00732815 | cg11701471 | cg04314652 | cg18443253 | cg23505299 | cg08985333
7 genes	146.4786043	cg00732815 | cg11701471 | cg04314652 | cg18443253 | cg23505299 | cg15734706 | cg08985333
6 genes	146.4116633	cg00732815 | cg18443253 | cg08015801 | cg15734706 | cg20332503 | cg08985333
5 genes	146.3925457	cg00732815 | cg11701471 | cg04314652 | cg18443253 | cg23505299
6 genes	146.3925457	cg00732815 | cg11701471 | cg04314652 | cg18443253 | cg23505299 | cg15734706
4 genes	146.3909228	cg08015801 | cg23505299 | cg15734706 | cg20332503
3 genes	146.3114188	cg00732815 | cg15734706 | cg20332503
5 genes	146.2681415	cg00732815 | cg07388018 | cg11701471 | cg18443253 | cg15734706
1 gene	146.1639928	cg07388018
5 genes	146.1324731	cg00732815 | cg18443253 | cg08015801 | cg15734706 | cg20332503
6 genes	146.1307361	cg00732815 | cg07388018 | cg18443253 | cg23505299 | cg15734706 | cg08985333
3 genes	145.9491558	cg07388018 | cg11701471 | cg15734706
4 genes	145.9491558	cg07388018 | cg11701471 | cg15734706 | cg20332503
6 genes	145.9427623	cg00732815 | cg18443253 | cg08015801 | cg23505299 | cg15734706 | cg20332503
4 genes	145.8383509	cg07388018 | cg11701471 | cg18443253 | cg15734706
3 genes	145.6540146	cg00732815 | cg07388018 | cg08015801
3 genes	145.5330188	cg00732815 | cg08015801 | cg15734706
5 genes	145.487729	cg00732815 | cg07388018 | cg18443253 | cg23505299 | cg20332503
2 genes	145.2888309	cg18443253 | cg20332503
3 genes	145.0910931	cg11701471 | cg18443253 | cg15734706
5 genes	145.0759852	cg07388018 | cg11701471 | cg18443253 | cg15734706 | cg20332503
5 genes	144.819934	cg00732815 | cg07388018 | cg11701471 | cg23505299 | cg20332503
2 genes	144.8187722	cg07388018 | cg20332503
5 genes	144.7463748	cg00732815 | cg07388018 | cg04314652 | cg18443253 | cg23505299
6 genes	144.5629743	cg00732815 | cg07388018 | cg11701471 | cg04314652 | cg23505299 | cg15734706
4 genes	144.438851	cg00732815 | cg18443253 | cg08015801 | cg23505299
5 genes	144.438851	cg00732815 | cg18443253 | cg08015801 | cg23505299 | cg20332503
4 genes	144.0790089	cg00732815 | cg07388018 | cg11701471 | cg15734706
3 genes	143.9995156	cg11701471 | cg08015801 | cg20332503
6 genes	143.8196355	cg00732815 | cg07388018 | cg08015801 | cg23505299 | cg15734706 | cg20332503
4 genes	143.768317	cg00732815 | cg08015801 | cg15734706 | cg08985333
5 genes	143.768317	cg00732815 | cg08015801 | cg15734706 | cg20332503 | cg08985333
5 genes	143.5706411	cg07388018 | cg11701471 | cg18443253 | cg08015801 | cg15734706
3 genes	143.4474711	cg00732815 | cg04314652 | cg23505299
4 genes	143.4474711	cg00732815 | cg04314652 | cg23505299 | cg15734706
4 genes	143.4474711	cg00732815 | cg04314652 | cg23505299 | cg20332503
5 genes	143.4474711	cg00732815 | cg04314652 | cg23505299 | cg15734706 | cg20332503
4 genes	143.2698137	cg00732815 | cg07388018 | cg18443253 | cg20332503
4 genes	143.0755336	cg00732815 | cg08015801 | cg15734706 | cg20332503
5 genes	143.0388492	cg00732815 | cg07388018 | cg23505299 | cg15734706 | cg08985333
3 genes	143.0124546	cg07388018 | cg18443253 | cg15734706
4 genes	142.9676683	cg00732815 | cg07388018 | cg08015801 | cg20332503
5 genes	142.9676683	cg00732815 | cg07388018 | cg08015801 | cg15734706 | cg20332503
6 genes	142.8882965	cg07388018 | cg11701471 | cg18443253 | cg08015801 | cg23505299 | cg15734706
4 genes	142.7776888	cg07388018 | cg18443253 | cg15734706 | cg20332503
5 genes	142.7229899	cg00732815 | cg07388018 | cg11701471 | cg08015801 | cg20332503
6 genes	142.7229899	cg00732815 | cg07388018 | cg11701471 | cg08015801 | cg15734706 | cg20332503
5 genes	142.6950763	cg00732815 | cg08015801 | cg23505299 | cg15734706 | cg08985333
6 genes	142.6950763	cg00732815 | cg08015801 | cg23505299 | cg15734706 | cg20332503 | cg08985333
4 genes	142.5258202	cg00732815 | cg07388018 | cg18443253 | cg08015801
5 genes	142.5258202	cg00732815 | cg07388018 | cg18443253 | cg08015801 | cg15734706
3 genes	142.5057366	cg00732815 | cg07388018 | cg15734706
4 genes	142.5057366	cg00732815 | cg07388018 | cg15734706 | cg20332503
6 genes	142.4800451	cg00732815 | cg07388018 | cg11701471 | cg18443253 | cg08015801 | cg20332503
7 genes	142.4800451	cg00732815 | cg07388018 | cg11701471 | cg18443253 | cg08015801 | cg15734706 | cg20332503
7 genes	142.3692629	cg07388018 | cg11701471 | cg18443253 | cg08015801 | cg23505299 | cg15734706 | cg20332503
6 genes	142.2326373	cg07388018 | cg11701471 | cg18443253 | cg08015801 | cg23505299 | cg20332503
5 genes	142.1563379	cg00732815 | cg11701471 | cg18443253 | cg08015801 | cg23505299
4 genes	142.1514085	cg07388018 | cg11701471 | cg08015801 | cg15734706
4 genes	141.6547906	cg11701471 | cg08015801 | cg15734706 | cg20332503
5 genes	141.6087739	cg00732815 | cg07388018 | cg11701471 | cg18443253 | cg08015801
6 genes	141.4568137	cg07388018 | cg11701471 | cg18443253 | cg08015801 | cg15734706 | cg20332503
4 genes	141.3200655	cg00732815 | cg07388018 | cg11701471 | cg08015801
5 genes	141.3200655	cg00732815 | cg07388018 | cg11701471 | cg08015801 | cg15734706
5 genes	141.1671413	cg07388018 | cg11701471 | cg08015801 | cg15734706 | cg20332503
3 genes	141.1118202	cg07388018 | cg08015801 | cg15734706
4 genes	141.1118202	cg07388018 | cg08015801 | cg15734706 | cg20332503
4 genes	140.9430421	cg00732815 | cg11701471 | cg08015801 | cg23505299
6 genes	140.9280142	cg00732815 | cg07388018 | cg11701471 | cg18443253 | cg08015801 | cg15734706
3 genes	140.8475129	cg11701471 | cg08015801 | cg15734706
4 genes	140.8433379	cg00732815 | cg07388018 | cg18443253 | cg15734706
5 genes	140.3556077	cg11701471 | cg18443253 | cg08015801 | cg15734706 | cg20332503
5 genes	140.0262294	cg07388018 | cg11701471 | cg08015801 | cg23505299 | cg20332503
5 genes	140.00982	cg00732815 | cg08015801 | cg23505299 | cg15734706 | cg20332503
5 genes	139.8371422	cg00732815 | cg18443253 | cg08015801 | cg23505299 | cg15734706
2 genes	139.6977639	cg18443253 | cg15734706
3 genes	139.6706378	cg08015801 | cg15734706 | cg20332503
6 genes	139.6204206	cg00732815 | cg07388018 | cg18443253 | cg08015801 | cg15734706 | cg20332503
4 genes	139.4389822	cg00732815 | cg08015801 | cg23505299 | cg15734706
5 genes	139.3425661	cg07388018 | cg11701471 | cg08015801 | cg23505299 | cg15734706
6 genes	139.3425661	cg07388018 | cg11701471 | cg08015801 | cg23505299 | cg15734706 | cg20332503
5 genes	139.0891789	cg00732815 | cg07388018 | cg18443253 | cg08015801 | cg20332503
3 genes	139.0485785	cg00732815 | cg08015801 | cg23505299
4 genes	139.0485785	cg00732815 | cg08015801 | cg23505299 | cg20332503
3 genes	139.0115308	cg18443253 | cg15734706 | cg20332503
4 genes	138.6482766	cg11701471 | cg18443253 | cg08015801 | cg15734706
4 genes	138.437523	cg07388018 | cg18443253 | cg08015801 | cg15734706
5 genes	138.437523	cg07388018 | cg18443253 | cg08015801 | cg15734706 | cg20332503
3 genes	137.2241153	cg07388018 | cg11701471 | cg08015801
4 genes	137.2241153	cg07388018 | cg11701471 | cg08015801 | cg20332503
3 genes	136.6965485	cg00732815 | cg07388018 | cg18443253
5 genes	136.3068859	cg07388018 | cg11701471 | cg18443253 | cg08015801 | cg20332503
4 genes	136.263837	cg18443253 | cg08015801 | cg15734706 | cg20332503
3 genes	135.7687593	cg18443253 | cg08015801 | cg15734706
2 genes	135.4026735	cg08015801 | cg15734706
2 genes	134.9216935	cg08015801 | cg20332503
3 genes	134.2785027	cg07388018 | cg18443253 | cg08015801
4 genes	134.2785027	cg07388018 | cg18443253 | cg08015801 | cg20332503
2 genes	134.223196	cg15734706 | cg20332503
2 genes	132.7495104	cg18443253 | cg08015801
3 genes	131.9795987	cg18443253 | cg08015801 | cg20332503
2 genes	131.8980822	cg07388018 | cg08015801
3 genes	131.8980822	cg07388018 | cg08015801 | cg20332503
4 genes	131.777547	cg07388018 | cg11701471 | cg18443253 | cg08015801
2 genes	131.4557803	cg00732815 | cg07388018
3 genes	131.4557803	cg00732815 | cg07388018 | cg20332503
1 gene	130.2478684	cg08015801
1 gene	128.0950764	cg15734706
2 genes	125.8898398	cg11701471 | cg18443253
2 genes	121.6451317	cg07388018 | cg15734706
3 genes	121.452005	cg07388018 | cg15734706 | cg20332503
1 gene	117.1715604	cg18443253
1 gene	108.4996208	cg20332503
1 gene	51.39548086	cg11701471
